# Supplementary material for: Metabolite Profiling of adh1 Mutant Response to Cold Stress in Arabidopsis
Source: Front Plant Sci. 2017 Jan 11;7:2072. doi: 10.3389/fpls.2016.02072 (PMC5225106; doi:10.3389/fpls.2016.02072)
Supplement: Supplementary File 1 — Metabolome.xlsx. [file DataSheet1.XLSX]

## Sheet: raw
name	Abbreviation	MZ	RT	RI	Types	A.1h.adh1	A.1h.adh2	A.1h.adh3	A.1h.adh4	A.1h.adh5	A.1h.adh6	A.1h.wf.1	A.1h.wf2.	A.1h.wf3	A.1h.wf4	A.1h.wf5	A.1h.wf6	A.24h.adh1	A.24h.adh2	A.24h.adh3	A.24h.adh4	A.24h.adh5	A.24h.adh6	A.24h.wf1	A.24h.wf2	A.24h.wf3	A.24h.wf4	A.24h.wf5	A.24h.wf6	ck.1h.adh1	ck.1h.adh2	ck.1h.adh3	ck.1h.adh4	ck.1h.adh5	ck.1h.adh6	ck.1h.wf1	ck.1h.wf2	ck.1h.wf3	ck.1h.wf4	ck.1h.wf5	ck.1h.wf6	CK.24h.adh1	CK.24h.adh2	CK.24h.adh3	CK.24h.adh4	CK.24h.adh5	CK.24h.adh6	ck.24h.wf.1	CK.24h.wf2
Lactic acid	Lac	117.069	6.56245	1057.7	Organic acid	211704	165507	224226	222184	182816	236973	254906	238571	203778	365646	206236	423645	208548	204330	127988	232869	216759	200348	162505	169516	175096	179400	196439	193169	174380	167845	293836	236496	169545	372129	297925	294103	272174	221500	308607	187564	162112	180412	141816	131216	115901	124116	165503	162407
Glycolic acid	Gyl	177.032	6.80452	1076.6	Organic acid	15453.6	9763.12	7824.13	9930.97	4832.17	12094	13832.5	10977	14780.5	7748.5	7588.77	15211.6	9106.78	8958.5	8719.34	13263.3	8460.5	10597.6	8554.15	7766.13	15221.5	11125.4	9617.59	11969	11587.1	7517.93	8949.05	9919.96	5892.88	9739.39	6970.51	7987.29	7830.79	6478.68	11460.5	7545.23	6622.22	7070.69	5354.5	6738.95	6037.57	8860.04	5462.67	8498.5
Alanine	Ala	116.1	7.22092	1109.2	Amino acid	101532	9482528	4.22868e+06	4.12641e+06	2.95075e+06	4.36899e+06	7386688	8.01952e+06	1.17967e+07	5422380	89464	5.91348e+06	4.18603e+06	5388832	3991456	6896288	4395584	3478048	1966816	2340544	3.92247e+06	2300576	3001184	4.80941e+06	1.82533e+06	2.12109e+06	2.44481e+06	2.28514e+06	1447040	1.81018e+06	1.94592e+06	2146336	2.17494e+06	2.12573e+06	1.58928e+06	1.69768e+06	1.85802e+06	2.08565e+06	1624320	2167488	1.87162e+06	2.03365e+06	1.29133e+06	1.47617e+06
Heptanoic acid	HEXA	188.1	8.12943	1180.3	Organic acid	31010.5	67553	48369.5	71064	42604	64993.5	238216	50218.1	66829.7	45357	33006.5	65893.8	119440	131840	129512	155595	236858	431404	133562	170579	224340	117036	266539	191427	232589	267871	288455	238505	228360	207289	213702	398004	189057	218346	705160	208439	548992	317881	223646	465320	286112	384789	310961	383403
Valine	Val	144.1	8.62125	1224.3	Amino acid	25253.6	926460	1343624	810600	1.23098e+06	1.17241e+06	886752	1.01242e+06	1.37107e+06	1.28869e+06	136398	1.72694e+06	1.57087e+06	1662596	1.57535e+06	2882304	1583144	878988	732268	752592	1.60887e+06	945420	933356	1.39639e+06	499622	499037	582547	501800	296812	423664	458697	462812	421612	431892	528792	479892	786584	823564	555348	942600	718359	727868	438083	776936
4-hydroxybutanoic acid	GHB	233.1	8.80478	1242.9	Organic acid	11165.4	11084	7296.82	9278.48	5413.53	8947.55	13171.9	10489.3	14557.7	9936.92	8982.76	12525.9	14844.7	18041.4	15083.5	18331.6	14425.3	11900.1	9370.9	8069.08	12195.5	7536.8	10069.1	11763.8	6741.05	6046.02	7579.04	6930.88	3770.51	6518.05	5532.94	6590.23	7104.2	7269.71	6145.91	6957.86	7755.73	11501	9382.25	10769.5	7823.5	7562.38	7541.85	9385
1,3-dimethylbenzene	dib	175.1	8.97967	1260.6	Others	165266	228968	216312	206474	204051	208917	382886	206128	210444	215341	182197	277359	207763	187732	200678	166133	222855	237262	260202	268758	299734	246554	240914	202607	249296	253584	238027	276003	239312	215457	184358	208661	212486	224718	308292	264711	363270	252870	227528	243283	191500	238085	339057	388973
Ethanolamine	Eth	174.1	9.12137	1275	Amine	218313	6059040	5.11184e+06	4.64869e+06	3.80416e+06	5.50211e+06	6394016	6567000	8.27463e+06	6567648	1.26559e+06	6.61731e+06	5.79704e+06	7772608	6482048	7159968	6656992	5951712	4863040	4542080	6.26998e+06	3740896	5751488	6.61758e+06	4.39176e+06	4.36591e+06	5.18832e+06	4.91186e+06	3.24924e+06	3.72695e+06	4.93029e+06	4892032	4524960	4.4555e+06	4.66592e+06	3.90374e+06	4.77314e+06	5.43737e+06	4.18995e+06	5534112	4.31939e+06	4076320	4.21319e+06	4.77378e+06
Leucine	Leu	158.1	9.17135	1280.1	Amino acid	797.692	1.1444e+06	1481372	1026244	1.15954e+06	1.33669e+06	830624	1.05879e+06	1634100	1256936	74748.5	1.72331e+06	2217772	2.36606e+06	2.33392e+06	3.42421e+06	2.16188e+06	1498604	1.02236e+06	946281	1.85572e+06	1092984	1.23783e+06	1.94546e+06	768476	741290	916898	717592	419294	670187	623640	596454	563432	567056	827618	786340	1090700	1129012	761044	1304908	1078160	1210868	575011	1.10901e+06
Glycerol	Gcl	205.1	9.20472	1283.4	Polyol	3.32884e+06	3301616	3433376	2.94109e+06	2581884	3566948	3599624	3682720	4.81703e+06	4.43457e+06	3.11119e+06	4935168	4.12511e+06	8.19228e+06	4309728	4.97446e+06	5307424	3.29048e+06	3328612	2790724	4.09828e+06	2606444	3296768	4105760	2.43937e+06	2.39624e+06	2901944	2.62565e+06	1630676	1921348	2.39539e+06	2.42221e+06	2.45274e+06	2.06806e+06	2.5547e+06	2.01797e+06	3.09272e+06	2.93277e+06	2442820	3.3146e+06	2.5565e+06	2295124	2688492	2940148
Phosphoric acid	H3PO4	299.1	9.21305	1284.3	Phosphate	4.40585e+06	4.66233e+06	1.00868e+06	334908	1421508	771064	1.36838e+06	1.57528e+06	1.63734e+06	587850	641716	655541	4.0234e+06	2.28051e+06	3.29472e+06	3.21092e+06	4092000	1.96189e+06	2328128	3.60172e+06	1424608	2.61507e+06	3.11816e+06	1.7625e+06	579340	376108	935360	772742	434222	668784	1548256	1.82914e+06	978005	1.49111e+06	1.39787e+06	818403	1.30414e+06	1.93937e+06	1.71394e+06	1.5631e+06	1.78575e+06	1.80874e+06	1407560	1802304
Isoleucine	Ile	158.1	9.37143	1300.4	Amino acid	44167.5	504257	691205	416848	614416	577624	452095	519300	775596	633036	85725	878812	999192	995738	1.00451e+06	1.78285e+06	922925	494504	434897	428166	957456	554769	502523	809896	266024	264168	324076	259488	152750	222888	227414	233130	218008	212810	285027	262840	417728	421028	281593	509100	403808	406767	227602	405756
Proline	Pro	142.1	9.40475	1304.5	Amino acid	6902.19	14305888	1.19756e+07	1.12545e+07	7.54883e+06	1.18685e+07	13598976	1.3511e+07	1.47445e+07	11645912	78338.3	1.1648e+07	1.20437e+07	11020140	1.13511e+07	1.07156e+07	1.02279e+07	1944772	10065660	9.04503e+06	1.06008e+07	6727672	6408036	8.18377e+06	608386	605697	620678	639940	335385	644168	655434	578188	500586	518552	399151	559258	983783	1.04677e+06	667103	1.17487e+06	995544	777320	133449	811072
Maleic acid	MA	245.1	9.47158	1312.7	Organic acid	32867.5	28924.7	11494.4	10126.7	8453.54	8195.46	232843	48417.7	29268.5	20461.5	24578.5	9364.08	3756	20938.9	13903.3	25575.9	7964.5	11260.7	4497.14	5780.46	14872.5	7798.9	8818.51	8181.02	9288.39	6129.47	9578.5	10246.8	9001.83	7043.51	8506.03	7491.8	6974.24	6909.5	5381.1	5904.86	4506.84	3132.43	4829.27	4182.91	9692.82	5562.54	77198.4	7837.02
Glycine	Gly	174.1	9.48812	1314.7	Amino acid	275978	6280480	979612	398027	242476	353660	5967752	5218548	7.445e+06	750499	155805	448780	1533936	1849936	1407776	3063872	1701356	749491	599112	596156	1.67863e+06	959616	889992	1540196	444014	371364	476008	453251	256566	380600	699816	410700	412142	398087	431223	350855	357935	412182	286092	477743	400072	432596	332364	326144
Succinic acid	Scn	247.1	9.52145	1318.8	Organic acid	132175	124654	79827.4	87446	66363	79310.7	1.18093e+06	153287	143798	90281.5	86452.5	91027.5	132474	140614	108622	117009	127160	137260	104781	102247	129534	103283	123723	145206	110935	81587.3	95435.5	111314	63279.3	82358.9	92178.1	91419.1	114576	90582	77748.6	86392.5	61560	95625	71114.9	77388	57788.6	73770	435243	82647
2-methyl-Butanedioic acid	2-Scn	261.076	9.62978	1332.1	Organic acid	7274.41	7627.5	6553.5	7209.38	5113.5	7538.5	142916	17155	11115.9	8854.43	7007.5	7387	3302	2541.02	2357.1	3670	2717.98	3641.32	4016.5	2106.5	3617.65	2102	2104.5	4073.5	5847.42	4434.5	4996.5	5091.54	3718.5	3324.5	6572.5	5895	6273.51	4458.73	360.475	5083.53	1895.19	2355.04	1720.97	1789.76	968.764	1916	47942.5	2092
Glyceric acid	Gyr	292.1	9.70482	1341.3	Organic acid	378860	295748	260529	223782	93912	320562	427632	319188	476574	263474	190454	320816	480708	557724	538402	475838	532780	586152	416616	337325	658336	314867	543466	554225	460382	474230	508774	485854	289596	379709	433175	456541	400773	402979	445066	341409	368275	403252	326112	436346	387315	366747	284793	416910
Fumaric acid	Fum	245.1	9.77983	1350.5	Organic acid	3.17255e+06	3.3287e+06	409502	417405	195405	459364	1.07538e+07	2273440	3.71182e+06	497655	341577	410116	661584	1.01443e+06	619948	735222	1.05843e+06	3.8749e+06	537187	437112	730432	282857	1.18377e+06	1.36819e+06	1209080	2362019	3274464	3.05615e+06	2169088	1027288	1591488	2.13278e+06	1.68749e+06	2.85199e+06	1.00446e+06	1.12084e+06	1.33642e+06	903941	912689	2.68393e+06	1.5289e+06	1.16827e+06	5.40485e+06	640584
Serine	Ser	204.1	9.93822	1369.9	Amino acid	2248.57	4.91535e+06	5.8458e+06	3248232	3.91134e+06	4222160	4.61459e+06	5.83408e+06	7266016	5.59316e+06	2542.27	5.26673e+06	8.25299e+06	9.25519e+06	9.91481e+06	9.09827e+06	8.2698e+06	5.18986e+06	6.72659e+06	5.92475e+06	9.09703e+06	5.41064e+06	6.69022e+06	7.71281e+06	4510784	3.52471e+06	4476288	4142524	2.68613e+06	3748756	4.9814e+06	3.41319e+06	3306216	3.54976e+06	4.13164e+06	3.81526e+06	7998848	8571744	5.35644e+06	9222752	7.44538e+06	6.55089e+06	4921120	8.3368e+06
Threonic acid-1,4-lactone	TL	141.071	10.0715	1386.2	Others	661.01	31506	44650.9	39682.7	32235.4	56363	24326.7	26762.2	51665.2	71249.2	894.527	91349.5	93391.5	123365	103872	164010	175525	78143.2	32062.3	45476.7	68095.5	44022.1	51902.3	76358.4	11797.5	12469.5	12713.2	12033	6663.46	11020.5	13346.8	14838.4	14034.6	13624.5	3743.05	8460	9785	19733	16939.6	12818.1	13751	16386.5	9043.5	12527
Threonine	Thr	218.1	10.1549	1396.4	Amino acid	2881.61	1.19487e+06	908366	800596	744616	991832	1.17092e+06	1.11711e+06	1721252	1034136	63831	1.26175e+06	1480596	1.86938e+06	1.54742e+06	1.88546e+06	1.56212e+06	945742	1.02261e+06	970789	1.55474e+06	858417	1.13287e+06	1.38466e+06	686256	673186	770240	728060	455053	557280	706077	721332	646576	701146	678972	597044	754124	822320	605017	909120	715963	654259	524813	702159
Glutaric acid	GA	261.084	10.2467	1408.8	Organic acid	42786.6	42733.5	35745	37640.5	33581.3	38281.8	1.67296e+06	101173	75867.8	58454.5	50734	50540.7	12317.9	12431	9593.29	12600.5	11363.5	10341.1	13638	10320.2	13621.4	9715.5	10679	13012.2	21710.7	16006.9	20501.7	20257.6	13332	13064.2	27652.1	22738	23759.5	20376.1	1567.13	16448.1	4938.97	6040.01	4935	5397.66	3563.92	4891	421579	5892.46
beta-alanine	BALA	248.1	10.4345	1435.1	Amino acid	977	50969.4	65228.6	50001.5	85323.1	85095.5	56982.5	51862.4	66127	84317.2	40557	153298	200610	165906	197780	290933	200466	48101	93876.5	102348	188722	94304.2	75988.4	121703	30607	35170.1	36754	35853.5	21074.9	24510.5	33146.3	37071.3	31343.5	35818	34974.5	26977	56862.5	54568.5	39199.7	56916	50010	45454.2	48450.9	43973.1
Homoserine	Hse	160	10.5009	1444.4	Amino acid	9065	15099.4	23480.5	11608.5	21964.8	7993.2	0	20049	32847.6	17290.6	13157.1	5484.13	3838.5	10153.2	1626	19811.4	11047.4	12957.5	1942.5	5753.84	6430.16	30522.6	17809.6	13522.5	6388.26	6687.5	27447.9	21282.1	10604.6	8554.79	1708	18013	18713.5	12230.5	26263	11678.8	11121.5	10098.6	5858.96	6246.57	5433.14	2487.03	5387.5	15625.7
Malic acid	Maa	233.1	10.8634	1495.3	Organic acid	2376972	2.32177e+06	378127	435118	123438	277341	2.18001e+06	1.39973e+06	2258124	418074	326604	259564	761292	998183	749375	786761	805226	1175380	685014	539326	663360	409924	857388	943772	738660	1.23164e+06	1.42508e+06	1272392	956574	591809	789639	1.05427e+06	947448	1175596	715478	653737	410253	496226	555510	573052	461088	486660	615648	192511
Threitol	Trt	205.091	11.022	1519.5	Polyol	9681.76	NA	2200.05	2265	3660.61	5361.9	6194.5	NA	NA	7102.35	4940.7	7523.02	14592.2	18659	15851.1	21157.2	16533.2	14325.5	8900.55	9779.52	15217.1	9275.59	13092.5	15073	8051.5	8139.73	8372.86	8713.5	6412	9025.74	9972.46	11835	7526	8525	11702.5	9857	10803	14245.5	9414.5	12802	12750.9	11006	9385.48	13431.9
Aspartic acid	Asp	232.1	11.0802	1528.6	Amino acid	31835	5100512	2.9956e+06	3.30668e+06	1.80047e+06	3.27602e+06	4.47643e+06	4.3015e+06	6713504	3631272	13452.5	4.65788e+06	3.29404e+06	4.08064e+06	3.1483e+06	3466184	3.42667e+06	3770348	2.47692e+06	2.05823e+06	3.02762e+06	1802612	3009772	3.75528e+06	2707308	3.26823e+06	3.33759e+06	3285944	2.02818e+06	1.83406e+06	2.371e+06	3234180	2683664	2985152	1784088	1864896	1260048	1920144	1.68366e+06	1703304	1.63589e+06	1697456	1.02635e+06	978861
Pyroglutamate	Pyr	156.1	11.1297	1536.3	Amino acid	4223200	9.4127e+06	7.79314e+06	6.40723e+06	3079776	9101568	1.4594e+07	12489440	12647168	7.80015e+06	4.94532e+06	12410112	12454400	1.20315e+07	12827808	7.84059e+06	1.04425e+07	3.69479e+06	6676224	6667712	8739584	4.68126e+06	5.05584e+06	5209952	1852556	1293344	1619744	1.78164e+06	716514	1430752	1532960	1.60218e+06	1.33144e+06	1.3309e+06	1.72342e+06	981296	3.00632e+06	3.15028e+06	1.837e+06	2.96112e+06	2143208	3.49845e+06	3.39856e+06	4580512
4-aminobutyric acid	GABA	174.1	11.1469	1539	Amino acid	107052	9679296	7967392	6300256	5.09627e+06	6.87201e+06	8.63664e+06	8.93775e+06	10887744	8877472	2902780	7.69293e+06	9780672	1.09391e+07	1.03496e+07	10046560	8.82588e+06	8777696	8.64938e+06	6.8681e+06	8.81935e+06	6202528	8.32515e+06	9.12549e+06	2993844	3.17331e+06	4.15929e+06	3.01674e+06	1.44546e+06	1.63025e+06	2.66509e+06	2.30791e+06	2.98632e+06	1678828	2.56417e+06	2080168	3.11956e+06	4247136	2.67649e+06	3.78425e+06	2.69118e+06	2.79051e+06	3.14373e+06	4.51762e+06
2,4,6-tri-tert.-butylbenzenethiol	but	263.2	11.2386	1553.3	Polyol	172288	346448	375130	403481	356136	328874	411404	282456	359976	407062	212446	582991	412923	365200	366669	226310	387814	394204	544808	549716	660399	483616	491734	392640	468713	430011	376817	479268	373254	391905	228242	212736	402971	363090	642808	448685	337738	487379	362965	424704	329280	437576	317861	387214
Threonic acid	Thn	292.1	11.3636	1572.8	Organic acid	284526	188340	333879	239702	136897	463125	340677	302520	375690	305553	203108	367007	443733	467476	490798	624924	465503	522242	241189	272427	692523	323220	372618	519531	384191	257589	305040	299536	207339	320854	189339	241052	259869	258623	271428	212587	322811	487645	376496	301523	487686	366586	263806	351372
6-hydroxy-3-pyridinecarboxylic acid	Pyc	268.075	11.4052	1579.3	Organic acid	12034.8	27088.3	16753.2	18218.3	15598.5	28109.5	28948.5	27650	36852.4	24968.5	24019.6	32883.5	32076	39872.9	38946.5	40455.2	39385.2	46969.3	31254.5	23934.5	38352	23761.9	38508.9	41979	36116.9	32420.5	30751	30806.4	20039.5	28308.5	40895.5	35641.8	27552.8	28672.8	38484.2	31649.3	27670.5	25843.9	24820.4	32088.3	27175.5	25227.1	28604.5	25258.5
Asparagine	Asn	188.078	11.6637	1621.3	Amino acid	614.323	14556.3	43726	43935	34294.3	54152	4038	35542.4	47103.7	52548.1	396.097	64919	105835	147707	77788.6	201109	199826	55560.5	53449.5	68194.3	84748.4	57747.5	69591.5	128514	35881	6843	44190.1	48768.9	15396	31111.9	36195.8	34026.5	20782.8	4079	13727.5	10885.6	31614	59430.5	41352.8	5442.18	32463.3	54134.5	10477.6	41765.4
Glutamic acid	Glu	246.1	11.6964	1626.9	Amino acid	409.092	5.46651e+06	4.4558e+06	5.42517e+06	3526816	6008288	5.4838e+06	5.71734e+06	8137860	5.85472e+06	1615.31	6426752	3169336	3.73989e+06	3324736	3.48868e+06	4.49653e+06	3.15821e+06	3.48544e+06	2.56173e+06	3.88887e+06	1.48058e+06	3.45089e+06	3529188	2981672	3.48273e+06	3.12488e+06	3.54107e+06	2.42417e+06	3019840	3.38839e+06	3.67012e+06	2.89652e+06	3.53796e+06	2.36173e+06	2.82122e+06	2602916	5.70476e+06	3.86469e+06	4.52239e+06	3146280	3.47372e+06	1904556	4105764
Phenylalanine	Phe	218.1	11.7608	1637.8	Amino acid	5740.5	413455	451312	289744	324614	367616	240977	334315	533380	386924	1911.48	579642	696420	746093	727584	1.19705e+06	687752	352548	313737	293675	640212	353961	357295	592172	202782	199591	242586	203493	112954	180216	174178	164028	154371	155948	144323	189279	247124	302896	199587	330384	277024	315250	103225	251956
4-hydroxybenzoic acid	HBA	267.085	11.772	1639.7	Organic acid	12630.6	16809.1	18398.6	12761	11516.6	18202.6	7382.69	19902.6	21947.5	13979.1	7904.66	23327.8	27437.5	26860	23220.2	35915.4	27628.7	16438.5	12030.5	13190.9	23665.5	16465	17119.2	22553	9789	8586.36	10128	9569.5	5728.29	8210.24	9296.1	8696.48	8386.29	7239.89	16710.7	7608	10641.5	12117.5	9454.15	11345.5	11589.5	12839.6	20527.5	13299.4
Xylose	Xys	103	12.0958	1694.6	Sugar	2.00447e+06	2051596	2144632	1.24664e+06	1479416	1743532	2289304	2554448	2.77886e+06	2.02731e+06	1.70219e+06	2093208	2074524	2.7359e+06	2426076	3117676	2462036	1.97451e+06	1316016	1.24453e+06	1810472	1.2537e+06	1298652	1920496	1.0704e+06	1078940	1.38373e+06	1.31466e+06	768400	1275528	1247236	1146152	1.2742e+06	1.18146e+06	1647204	1.3611e+06	1.69394e+06	1.95688e+06	1433228	1.6487e+06	1.60093e+06	1537140	1.62284e+06	1938220
Xylitol	Xyt	307.142	12.2261	1717.8	Polyol	2133.19	4403	4319.45	6419.96	3185	4591	3883	NA	5780.5	5800	3038.5	4553	8496	11174	NA	14448	12050.5	16731.5	6947	5694	15395	6064.5	10135.4	12841	14861.1	16577.5	18350.4	18604.9	13973.5	16883.2	12051	15516	12995	19288.4	23986.5	12706	11278.8	11372.5	8392.5	NA	8658	9821	11427.5	9963.5
1,6-Anhydro-beta-D-glucose	Agl	204.1	12.2551	1723.1	Sugar	53458.3	40152.3	31608.8	127220	51730.2	273304	86445.6	69089.8	131799	54713	23177.9	246023	102310	170070	1792.5	150315	74373.2	66013.7	28230.7	38642.8	110959	49928.5	46304.9	171207	25661.7	20289.4	34665.5	32695.7	25776.7	69488.6	56970.4	34791.1	20559.7	101205	40765.9	42465.4	152424	480112	228032	390379	313916	198522	115062	211313
Ribitol		217.1	12.3804	1745.7		2.75388e+06	3548592	2.4691e+06	2.46625e+06	2688736	2559984	3307844	3291676	3.6692e+06	3.48461e+06	2.796e+06	3323584	2756560	3414484	3653372	3581160	3455312	3.91763e+06	2288528	2508609	2938220	1.86159e+06	3470388	3.0025e+06	3.10594e+06	3.15487e+06	2963416	3.02542e+06	2.44807e+06	2665736	2835901	4042380	3.15771e+06	3.27565e+06	4118500	3.23218e+06	3.41604e+06	3.76239e+06	3.61018e+06	3.29302e+06	3.12129e+06	3.37591e+06	2911860	3627440
Pentonic acid-1,4-lactone	PL	231.095	12.4471	1757.8	Others	76245	68779	24168	35324.2	24871	5677.5	73804.5	59523	95568.8	44683	28233.1	47745.5	48131.1	69590.5	60509.5	47335.7	50154.5	55926.9	41980	39688.5	44682.5	23003.5	45182	45576.5	23503.9	39093.5	36499	43762.4	22745.5	26428	39219.5	38999.5	34345.7	39060.5	48084.7	36652.3	50173.1	53509.2	37923	53813.9	34459.3	36861.4	44249	53007.5
Ribonic acid	RA	333.1	12.5483	1776	Organic acid	49726.5	49659.8	38655.3	41418.5	28940	46675.5	45868.6	49507.7	63152	49491.2	36379.5	58325.5	64524.5	81061	70777.9	67668.6	72866.9	72165.5	54455.2	44361.7	63730	32156.1	61675.8	66510	44056.5	45743.4	54674	51621	30719	38979	46075.5	48764.9	42050.5	44344.5	47263.1	39070	44869	66118	49045.5	72743.5	50791	49847.4	34818	43900
2-Keto-L-gulonic acid	Kgu	292.1	12.6152	1788.1	Organic acid	221880	164131	460995	488556	68744.5	758968	228659	165375	227600	164209	246512	383195	100354	174031	84309.5	255582	97062.7	111833	176874	133725	399250	102379	120125	119566	733604	305692	445830	453332	315442	452876	85687	106060	94245.5	86604	100892	77123	70949.5	77963	55640.1	62787.8	57127.5	82049.7	53561.5	70807
Shikimic acid	SA	204.1	12.7669	1816.4	Organic acid	136859	17426	7389.69	59574.9	25705.8	52419.7	147759	113989	181273	58413.9	38252.6	66332.1	266767	345553	267915	248240	273233	255505	196646	184588	255701	130771	226884	266236	156413	160822	174365	181044	111850	134698	165754	174545	153370	152765	164573	134346	12064.3	152511	118042	155536	119002	127192	119674	127835
Citric acid	Cia	273.1	12.8684	1835.8	Organic acid	1.69197e+06	4946064	649958	974976	191925	775622	2.34591e+06	2520248	4.05678e+06	664617	229127	893826	1.25774e+06	1436456	1332980	915036	1.93214e+06	1.85125e+06	1547852	940064	1.02134e+06	358203	1743284	1127256	765938	1.90207e+06	2.60493e+06	2.43762e+06	1431088	650774	1212804	1.67512e+06	1.16612e+06	1.64331e+06	759816	638587	479453	938717	1311160	783291	392834	550864	700736	252299
Glucose methoxyamine	Glm	291.116	13.0474	1869.9	Sugar	18687.4	10289.7	13356	20303.5	8060.09	14513.6	10326.4	10029.5	14571.1	10376.2	10518.5	23672.6	9266.14	11185.5	13030	11303.6	14182.7	20698	6722.86	9343.34	26406.3	9327.82	15124.3	20397.8	24111.8	16784.3	31240.9	28914.5	25497.1	24448.5	19185.5	22899.6	17175.4	17832.5	23572.7	16974.5	10864.7	18922.5	13393.8	20894	14292.6	9871.52	7984.69	10211.3
Adenine	Adn	264.1	13.1553	1890.5	Nucleotide	193416	720360	899104	657271	598388	892185	353833	849004	937737	861868	59746	1008376	1.16256e+06	1.40392e+06	1383200	1977376	1.67786e+06	764814	731500	702404	1101992	539808	721900	884600	347694	404962	488081	487153	256996	432106	433639	343112	400413	408486	301288	365112	684586	997767	675468	824948	836846	585242	344867	748684
Fructose	Fru	217.1	13.2001	1899	Sugar	12508256	13504768	5.79472e+06	3211940	2.85702e+06	4.47492e+06	1.25845e+07	1.28324e+07	14804736	5487680	4111052	9.07715e+06	3996224	5.67803e+06	5.43425e+06	5848896	4.63425e+06	3945024	2.82656e+06	2.65957e+06	4.71334e+06	2853764	3.14945e+06	3.97303e+06	2520348	2.15242e+06	2878136	3822100	3.99639e+06	2.13996e+06	2.56551e+06	2.41921e+06	2.06064e+06	2509392	3.9302e+06	3028140	3527664	3226908	2.22284e+06	4.72251e+06	3629892	2607520	2.71089e+06	2.53832e+06
Glucose	Glc	319.2	13.3477	1928.8	Sugar	1.5739e+07	1.84209e+07	11553728	8030428	8.44079e+06	9.49329e+06	1.76645e+07	1.58089e+07	1.84837e+07	11203072	9149920	1.17601e+07	1.0033e+07	11539488	1.04973e+07	10498912	1.01669e+07	10183008	9.11592e+06	8.49558e+06	8.74876e+06	8717824	8.87284e+06	9.18148e+06	8.98791e+06	8.75671e+06	9.55713e+06	9559200	8.93985e+06	8.00248e+06	9.59372e+06	9075040	8007136	8283352	1.04766e+07	8660864	10432704	8.1142e+06	7.36144e+06	10432544	8.64741e+06	7522944	8.68015e+06	8.99745e+06
Lysine	Lys	230.1	13.3886	1937.1	Amino acid	722337	775272	351915	176635	192193	214900	758299	736680	867132	312419	221560	399306	452247	560756	511450	586568	432877	241222	215471	179309	385050	192132	114448	416406	194628	185600	223850	225498	193707	163846	225123	214210	164302	172460	251575	192275	251695	121232	80308.2	128040	293686	151860	210633	198558
Tyrosine	Tyr	218.1	13.4891	1957.5	Amino acid	517412	631884	451505	162071	177000	228168	581783	532182	775266	389380	135832	545824	504890	555612	572985	775556	484128	278962	204111	180266	390479	207790	250865	425858	142666	261294	328384	137960	115216	120857	113416	106632	102000	216102	165874	275194	198348	235669	158462	273176	223829	266137	128587	182242
Mannitol	Man	333.1	13.5559	1971	Polyol	55804.2	21028	18875	13260.5	13446.5	15911.5	35421.5	41532.3	27728	22607.8	17556	23584.3	24376.5	42411.5	29981	49939	36391.4	28408.5	32836.1	20216.3	33646.3	19478	24094.5	34415.5	18614.4	17774.6	21414.6	21561.5	18068.6	16308.6	18964.5	20381.8	19115	18224.5	23280.4	19144.3	31770	30149	24874.7	31709.9	22683.6	24087.1	20361	26576.1
Glucopyranose	Glp	204.1	13.6934	1998.8	Sugar	4256056	846704	3612628	5388476	1.13387e+06	2.51397e+06	4282.14	817637	1483000	4801228	3791264	6.39177e+06	4.33931e+06	2.33288e+06	2.72363e+06	2784748	4.43914e+06	1.23113e+06	3.88611e+06	2.81497e+06	3.29788e+06	713756	3.28995e+06	2.48358e+06	1246984	1.3251e+06	1.03314e+06	1160990	730180	496781	294956	559007	239572	242612	545135	156426	44197.4	175538	204553	191246	131502	262923	33196.1	64258.8
Galactonic acid	Glt	374.282	13.8485	2031.4	Organic acid	297.706	3061.5	2486.5	2687.34	1265.5	1925.48	4458	1762.5	2556.78	2954.5	2177.59	2793.4	6423.21	6834.5	5921	5476	5577	5197	3233.5	3451.5	4309.65	2933	5328	4330.16	2283.56	3856.93	1254	4687.84	2951	2991.49	4754.5	4279	3544.5	4058.5	8592	4791.39	4065.53	5563.72	4980	5084	5199.08	6062.5	3809.9	5925.96
Gluconic acid	Gcn	333.1	13.8813	2038.4	Organic acid	4448968	3.5405e+06	2.5823e+06	2240888	1344528	2489088	4.16406e+06	3.67044e+06	5041652	2.89639e+06	1651784	3655536	5125728	5.70106e+06	5233824	6.3522e+06	5.40369e+06	4.11962e+06	2.15629e+06	3225844	6749856	2.59336e+06	4.1365e+06	4769460	1082364	1006804	1241524	1769508	727142	1.65813e+06	1100576	1.25069e+06	2.57619e+06	2.03637e+06	1.6106e+06	1192720	2503744	4507784	3.4911e+06	2.8731e+06	3266088	2.73948e+06	1553088	2226256
n-hexadecanoic acid	C16:0	313.29	13.9225	2047	Others	2.04702e+06	2751132	2567680	2.63805e+06	2.44039e+06	2.53571e+06	4089252	2325628	2.60741e+06	2618364	2.40282e+06	3.83742e+06	2.92773e+06	2.44798e+06	2.56086e+06	1.92767e+06	2.80012e+06	3.02318e+06	3813204	3.62579e+06	4.1269e+06	3116995	2939940	2.56601e+06	3.65092e+06	3.73397e+06	3.17446e+06	3.88362e+06	3125968	2.90893e+06	2.27277e+06	2458528	3.06989e+06	3.10559e+06	4859112	3.38413e+06	2.78185e+06	4.00826e+06	3345264	3798352	2.99454e+06	3.83792e+06	5.15441e+06	4.09779e+06
Glucaric acid	Gcr	333.1	14.0882	2081.9	Organic acid	17051	21827.1	22766.4	2085	18020	42796	1915.78	2049.82	23675.5	4131.18	6503.79	23301.5	29639.6	43609.3	38018.7	41688.8	29009.9	23334	30130.6	25984.7	26320.6	0	29764.9	27428.8	33848	19863	23721.5	22167.2	15958.5	18917.4	23077.5	23636.3	13689.2	15341.3	22413.7	19167	27410.5	16249.1	2196.38	35712.3	14082.3	20577.4	19562.5	26416
1-O-methyl-beta-D-Galactopyranoside	Mga	204.1	14.1394	2092.8	Sugar	68584.8	71103.5	71072.5	63489.3	483653	84779.8	94414.3	75931	94757.1	87402.5	63150.1	112213	77115.4	103941	95183	120074	91881	104182	55088	51257.5	86844	53397.5	67255	91840.5	62253.1	55235.5	61036	61706.3	42319.5	56404.7	61104	58841.5	54244.1	56543.8	69111.2	58493.2	81762.5	97936.6	71795	102905	78290.3	68684.8	55714.6	96279.9
N-Actyl glucosamine	NAG	87.0278	14.2397	2114.5	Amine	9275.5	9239.49	7377.01	5690	5735.5	8322.41	13042.2	9756.5	14202	9034.52	6624.65	14052	10849	16304.6	12940.5	16514.9	11518.2	14327.5	8076.38	6527.5	11970	7532.06	9594.89	12460	7837.5	6996.5	8653.5	9008.5	5754.33	7399	8118.2	9645.05	7727	6463	9932.24	7985.5	10975	12300.5	9128.08	12356.9	9160.5	11123.4	9556.5	11788
Inositol	Ins	305.1	14.2964	2127	Polyol	3944548	3.56817e+06	2.98883e+06	2.71563e+06	2122048	3309060	4.24916e+06	3.77386e+06	5.11892e+06	3.50428e+06	2.95988e+06	4317560	3079552	4.12884e+06	4144116	3.80377e+06	3.11579e+06	3.64168e+06	2.83992e+06	2073844	3505256	1.95849e+06	3.01706e+06	3419436	2345384	2395676	2665744	2.50366e+06	1.66436e+06	2084876	2402356	2.41674e+06	2.06821e+06	2.13317e+06	2.9325e+06	2.18577e+06	4061608	3.38373e+06	2.58968e+06	5.29887e+06	3811504	2.77595e+06	2746644	3175756
Guanine	Gua	352.144	14.4216	2154.5	Nucleotide	137.071	189384	195936	134973	132728	169100	12288	135244	257423	171637	7552.18	226008	372189	366292	409920	441840	362112	234314	170176	148548	265444	149956	155684	294176	119697	96152	124632	123057	50745.4	112248	80048	68608.4	81736.7	77519	31223.2	114578	90507.2	123842	78852.3	82907.6	139488	153244	12345.5	74664
2-O-Glycerol-beta-D-galactopyranoside	Gga	204.1	14.6475	2204.4	Sugar	205400	192128	199730	175210	164643	224574	5576.5	221552	275572	255369	190898	20592	296436	402969	332644	363954	336679	338619	188980	200320	319796	184931	273837	341076	243722	223352	220455	222986	149129	191582	233687	226935	186808	202419	258691	205343	317671	351004	261505	382289	278108	232125	205650	338624
n-Octadecanoic acid	C18:0	341.2	14.8297	2246.4	Others	1248024	1703806	1.5832e+06	1.70038e+06	1.4992e+06	1.63961e+06	2.41456e+06	1.44141e+06	1.63952e+06	1.64713e+06	1.51504e+06	2.41233e+06	2.11e+06	1.72815e+06	1.74241e+06	1360556	1.90115e+06	1899112	2.57032e+06	2.35571e+06	2.76025e+06	2164608	2.01699e+06	1.78296e+06	2.37575e+06	2.35938e+06	1.97301e+06	2454080	1880416	1.90205e+06	1.464e+06	1.51278e+06	1925824	1977472	2.92135e+06	2111776	1729740	2.63975e+06	2.11297e+06	2.54442e+06	1.96872e+06	2.48039e+06	2.74765e+06	2.57249e+06
Sinapinic acid	Sia	368.136	14.8978	2262.1	Organic acid	5311.62	5828	3512.5	4455.28	4707.88	4384.75	1909	2321	5573.5	7152.5	7343	6467.73	6414.06	6698.5	6446.08	6457.5	5478.19	2336	27086.3	14219.2	8410.36	5427.52	5780.5	7607.04	4702.88	6567.63	11794.7	11470	10230.5	8342.34	3717.99	4728.5	4374.5	5198.5	1600.37	4104.64	4357.24	3931	2564.08	4315.5	4203.1	3970.5	3350.24	3020.51
Spermidine	Spd	144.1	14.981	2281.3	Amine	267.967	35068.5	26373.5	20004.5	18003.9	32376	575	7087.5	46723.9	23949.5	165.966	36423.5	182446	406424	234559	177516	213900	82370.7	88630	113509	153956	68547	150160	158043	63446.2	60416.5	60340.2	84019	20994.5	51695.7	88998.5	58111	47575.3	38769.9	3279.68	42353.2	48805.9	108763	47367	118694	54965.5	56598.5	361	30812
Galactosylglycerol	Gag	204.1	15.2561	2346.4	Polyol	4.74183e+06	4475256	4618228	3.90273e+06	3.76754e+06	4.79881e+06	5698528	5053680	6.571e+06	5.67882e+06	4.44615e+06	6.53308e+06	6.01417e+06	8424352	7.21199e+06	6764544	7132396	8100608	4772544	4.63215e+06	7.0724e+06	4028040	6933024	7.20264e+06	5.94969e+06	5.66471e+06	5.94377e+06	5.79373e+06	3934792	5.21717e+06	6548128	6.06029e+06	5476784	5410096	6.97272e+06	5.60725e+06	7.58084e+06	8.90157e+06	6283708	9.35153e+06	7.20562e+06	6447780	6.65437e+06	8.22805e+06
Uridine	Uri	217.1	15.8231	2485.4	Nucleotide	3.27476e+06	117723	82983.7	55210.6	38398	45464.5	24813.4	10874	65523.2	60747	397190	192029	76982.8	102148	94831.6	113716	86480	50286.6	29487.5	36551	57524	38783.5	47572.5	65329.3	30826.3	24659.5	27569.5	28119.6	21551.6	23369.7	20136	20613.8	20315.7	20739.4	29592.3	27133.8	68615.4	69952	52442	49166.1	45758.4	47341	22836	208396
1-Monohexadecanoylglycerol	Mhg	371.3	16.2716	2598.7	Polyol	55236.1	92502.5	58757	69106.1	46037.5	62024.5	148352	78445.5	105104	89892.4	77230.9	111138	214676	149870	186532	124678	173974	174350	100501	100490	111456	126301	169887	121747	106460	132784	85911.5	118781	101988	112051	99962	73203.1	95042.5	104046	350812	158766	118681	259177	167687	243460	215422	254364	141878	239743
Salicylic acid-glucopyranoside	Sag	267.053	16.3387	2614.7	Sugar	3865.28	6471.99	4871.61	3373.39	4349.62	3456.54	8144	9499.06	6509.3	4775.63	3930.6	4007.95	4853.3	7831.5	4555.5	6635.15	6268.5	5455.9	4488.09	4310.67	6299	2637.11	7448.5	6799.5	4025.24	4093.08	5812.5	5139.35	2947.7	2900.06	5174	2630.4	2490.23	3288.84	3916.45	3343.52	4787.91	8473.89	3825.48	7787.61	5320.63	5992.49	12015	5281.5
Adenosine	Ado	230.1	16.5731	2670.3	Nucleotide	607204	1.15705e+06	817024	849348	753056	1.08498e+06	1.31618e+06	1.17906e+06	1.93102e+06	1.22433e+06	526308	1.53386e+06	2.1215e+06	2.09226e+06	2.08583e+06	1.53778e+06	1.90794e+06	1.61127e+06	1.25095e+06	1.12678e+06	2.01014e+06	1.07326e+06	1.38172e+06	1.94403e+06	1.16332e+06	906484	1.09604e+06	1.00423e+06	547978	910820	878955	948770	718256	847308	1.25959e+06	1.15657e+06	646136	545776	370181	506460	811240	1.05114e+06	534762	548692
Sucrose	Suc	437.2	16.6984	2700	Sugar	28562.9	28337.3	11315.9	21363.7	13153.5	1432.57	20905.4	20047.5	25964.4	8841.47	210465	14479.6	1793	49265.6	108764	394593	149646	3333.67	2902.45	1329.89	1812.72	29070.1	11051.9	6324.5	137321	33718	67669	314446	394984	40578	11906.5	16897.8	10266.6	9586.83	20587.8	15498.7	23445.9	53370.7	50496.7	6900.95	16090	4888.94	0	6307.5
Cellobiose	Ceb	361.189	17.1315	2793.6	Sugar	616352	116230	89499.2	51243.5	50246	63956	108456	128554	174940	92073	57801	97656	132592	160056	138822	144967	134175	102132	78335.1	67854	106534	81545.8	82940.4	114624	56554.5	47145.5	74082.5	64418.5	34563.7	49417.5	53444.5	47235.1	49243.6	42516.7	71869.4	56724	81548	81396	54962	81862.9	71791	71531.2	53307.5	77890.5
Maltose	Mal	361.2	17.2316	2813.6	Sugar	8.33965e+06	7064416	1.10653e+06	454476	231473	343577	11156544	6164032	1.23397e+07	1016248	257604	3.16277e+06	2.12039e+06	1441056	840812	1464224	2.10458e+06	1331136	2.25217e+06	821338	942797	1063136	1.19692e+06	1.00021e+06	554577	497629	1.02046e+06	1.03084e+06	496696	552760	461725	635520	972768	514120	891992	697515	1.25299e+06	796544	605004	1157216	1.02061e+06	482132	891829	1.00524e+06
Gentiobiose	Geb	204.1	17.9067	2937.6	Sugar	1.53773e+06	1.5766e+06	1.5918e+06	897696	687276	1494112	2.14351e+06	2.27188e+06	2677632	1.4896e+06	1189252	1431360	177164	20992	197012	10156	102574	102104	129507	73655.9	140168	101797	103304	16614.5	54539	53359.7	10377.2	13120.5	7083	58321.6	59643.8	46140.6	12922	45553.3	58960	54682.7	224246	74065.4	57273.9	367967	300592	53909.7	93969.4	76285
Melibiose	Meb	361.2	18.1052	2970.8	Sugar	221681	291850	255554	147038	100990	224912	402029	383897	573661	247855	167022	258012	165762	101876	81108	128303	152324	57057.8	105341	63770	120577	58331.8	70090.5	66492.5	11173.5	13324.4	13230.5	10140.6	12713	23174.8	15899.8	11210.5	51804.7	22054.4	15542.7	16193.6	70921.9	89402.2	59179.7	108335	104537	27556.5	6667.5	59312
Galactinol	Gtn	204.1	18.8069	3075.2	Sugar	2.75385e+06	2.38512e+06	2.06622e+06	2.06802e+06	1.35447e+06	2.40282e+06	3.39508e+06	3258848	3.92403e+06	2.6574e+06	1.89545e+06	2.74504e+06	1.47669e+06	2.21123e+06	1.82122e+06	1525088	1.58458e+06	1.70667e+06	1512000	1173600	1705056	1.01281e+06	1687456	1806752	1.07841e+06	1137984	1.28349e+06	1.38008e+06	766944	996554	1270616	1257824	1.10185e+06	1.16105e+06	1284000	1.04064e+06	1.3689e+06	1.5879e+06	1.1472e+06	1.71915e+06	1.22657e+06	1.136e+06	1.15616e+06	1.31278e+06
Digalactosylglycerol	Dig	204.1	19.8156	3200.4	Polyol	9419776	1.0049e+07	9.85724e+06	8.77579e+06	6531840	9393920	1.10872e+07	1.01155e+07	1.60397e+07	1.25886e+07	8.5827e+06	12358400	7.20093e+06	1.02977e+07	8.26346e+06	7.6001e+06	7.91637e+06	1.10109e+07	7.21882e+06	5.24218e+06	8.22195e+06	4.84926e+06	8.47847e+06	9033728	8314368	8.12134e+06	9106176	8.46567e+06	5.58175e+06	6375072	6.93335e+06	8.30843e+06	7.84108e+06	6.54444e+06	1.01556e+07	8.2777e+06	7.07471e+06	6.29269e+06	5.33282e+06	7.11606e+06	5330688	5.99126e+06	5.76768e+06	6.18368e+06
Maltotriose	Mat	204.1	20.3575	3254.9	Sugar	134178	81060.7	78646.4	33034.8	25300.3	24029.5	11571.8	17254.7	100293	114489	34665.7	23829.5	44523.5	53150.7	55510.3	50602.2	53667.7	52468.8	27144.3	45722.1	40307.9	36355.1	40509.1	29076.5	47516.6	30103.8	35193.4	36295.6	39712.2	37097.3	26751.7	25324.7	22316.7	36752.8	15122	27503.9	51968.9	36502.7	34054.7	36922.3	32793	32882.4	87075.9	52703.5
[truncated: 28 more columns]

## Sheet: normalized
name	Abbreviation	mz	RT	A.1h.adh1	A.1h.adh2	A.1h.adh3	A.1h.adh4	A.1h.adh5	A.1h.adh6	A.1h.wf.1	A.1h.wf2.	A.1h.wf3	A.1h.wf4	A.1h.wf5	A.1h.wf6	A.24h.adh1	A.24h.adh2	A.24h.adh3	A.24h.adh4	A.24h.adh5	A.24h.adh6	A.24h.wf1	A.24h.wf2	A.24h.wf3	A.24h.wf4	A.24h.wf5	A.24h.wf6	ck.1h.adh1	ck.1h.adh2	ck.1h.adh3	ck.1h.adh4	ck.1h.adh5	ck.1h.adh6	ck.1h.wf1	ck.1h.wf2	ck.1h.wf3	ck.1h.wf4	ck.1h.wf5	ck.1h.wf6	CK.24h.adh1	CK.24h.adh2	CK.24h.adh3	CK.24h.adh4	CK.24h.adh5	CK.24h.adh6	ck.24h.wf.1	CK.24h.wf2	CK.24h.wf3	CK.24h.wf4
1,3-dimethylbenzene	dib	175.1	8.97967	60.012	64.5236	87.6073	83.7197	75.8911	81.6085	115.751	62.621	57.3541	61.7977	65.1633	83.4517	75.3702	54.9809	54.9295	46.3908	64.4962	60.5627	113.698	107.134	102.012	132.442	69.4198	67.4793	80.2641	80.3784	80.3217	91.2281	97.7555	80.8245	65.0086	51.6182	67.2911	68.6026	74.8554	81.8987	106.343	67.2099	63.0238	73.8784	61.3528	70.5247	116.44	107.231	111.347	127.701
1,6-Anhydro-beta-D-glucose	Agl	204.1	12.2551	19.412	11.315	12.8017	51.5845	19.2396	106.76	26.1335	20.9893	35.9205	15.7013	8.28965	74.0234	37.115	49.8084	0.490643	41.9739	21.5243	16.8504	12.3357	15.4041	37.7639	26.8203	13.3429	57.0213	8.26212	6.43111	11.6978	10.807	10.5294	26.0673	20.089	8.60658	6.51096	30.8962	9.89825	13.1383	44.6201	127.608	63.1636	118.548	100.572	58.8055	39.5148	58.254	85.4311	61.5435
1-Monohexadecanoylglycerol	Mhg	371.3	16.2716	20.0576	26.0674	23.7969	28.0207	17.1224	24.2285	44.8484	23.8315	28.6448	25.797	27.6219	33.4392	77.8782	43.8923	51.0574	34.8151	50.3497	44.504	43.9151	40.0581	37.9333	67.8457	48.9534	40.5485	34.2761	42.0887	28.9907	39.2612	41.6604	42.0336	35.2488	18.1089	30.0985	31.7634	85.1795	49.1204	34.7424	68.8863	46.4482	73.9323	69.0169	75.3468	48.7242	66.0915	53.3134	60.1821
1-O-methyl-beta-D-Galactopyranoside	Mga	204.1	14.1394	24.9048	20.0371	28.7847	25.7433	179.881	33.1173	28.5425	23.0676	25.825	25.0825	22.5858	33.7625	27.9752	30.4412	26.0535	33.5292	26.5912	26.593	24.0714	20.4326	29.5567	28.6837	19.3797	30.588	20.0432	17.508	20.5965	20.396	17.2869	21.1591	21.5466	14.5562	17.1783	17.2618	16.7807	18.0972	23.9349	26.0304	19.8868	31.2494	25.0826	20.3456	19.1337	26.5421	19.8755	22.4564
2,4,6-tri-tert.-butylbenzenethiol	but	263.2	11.2386	62.5619	97.6296	151.929	163.601	132.455	128.467	124.372	85.8093	98.1075	116.817	75.9821	175.41	149.796	106.956	100.365	63.1945	112.237	100.623	238.06	219.132	224.762	259.786	141.694	130.771	150.908	136.3	127.156	158.414	152.469	147.016	80.4829	52.6265	127.615	110.845	156.078	138.818	98.8685	129.54	100.539	128.971	105.495	129.617	109.161	106.746	102.637	128.182
2-Keto-L-gulonic acid	Kgu	292.1	12.6152	80.5699	46.2524	186.705	198.097	25.5676	296.474	69.1262	50.2403	62.03	47.1241	88.1659	115.296	36.4055	50.9686	23.0772	71.3686	28.0909	28.5461	77.2874	53.3064	135.882	54.9952	34.6141	39.8223	236.194	96.8951	150.444	149.841	128.854	169.888	30.2151	26.237	29.8461	26.4387	24.4972	23.861	20.7695	20.7217	15.412	19.067	18.3025	24.3045	18.3943	19.5198	19.7952	29.0429
2-methyl-Butanedioic acid	2-Scn	261.076	9.62978	2.64152	2.14944	2.6542	2.92322	1.90182	2.94474	43.2052	5.21163	3.02953	2.54101	2.50626	2.2226	1.19787	0.744187	0.645184	1.02481	0.786609	0.929469	1.75506	0.839708	1.23124	1.12914	0.606416	1.3567	1.88266	1.4056	1.68606	1.68292	1.51895	1.24712	2.31761	1.4583	1.98672	1.36117	0.0875259	1.57279	0.554792	0.625941	0.4767	0.543502	0.310372	0.56755	16.4646	0.576715	0.390682	0.693697
2-O-Glycerol-beta-D-galactopyranoside	Gga	204.1	14.6475	74.5858	54.1419	80.8916	71.043	61.2343	87.7248	1.68584	67.3067	75.1042	73.2848	68.2755	6.19572	107.538	118.018	91.0512	101.63	97.438	86.4347	82.5772	79.853	108.84	99.3404	78.9069	113.597	78.4694	70.7958	74.3924	73.704	60.9169	71.8683	82.4031	56.139	59.1592	61.795	62.8121	63.5309	92.9941	93.2929	72.4353	116.091	89.1002	68.7592	70.6251	93.3507	77.5223	80.6605
4-aminobutyric acid	GABA	174.1	11.1469	38.8734	2727.64	3226.84	2554.59	1895.42	2684.4	2610.96	2715.26	2967.34	2547.63	1038.19	2314.65	3548.14	3203.73	2832.88	2805.39	2554.29	2240.56	3779.45	2737.81	3001.6	3331.84	2398.91	3039.29	963.908	1005.84	1403.55	997.13	590.45	611.557	939.767	570.927	945.721	512.517	622.598	643.581	913.212	1128.84	741.371	1149.17	862.2	826.594	1079.63	1245.4	802.401	982.078
4-hydroxybenzoic acid	HBA	267.085	11.772	4.58646	4.73684	7.45154	5.17426	4.28328	7.11042	2.23187	6.04635	5.98155	4.01167	2.82713	7.01886	9.95353	7.86647	6.35584	10.029	7.99601	4.19602	5.25688	5.25825	8.05435	8.84456	4.93294	7.5114	3.1517	2.72162	3.41769	3.16303	2.33992	3.07991	3.27801	2.15133	2.65581	2.21021	4.05747	2.35383	3.11516	3.22069	2.61875	3.44532	3.71304	3.80331	7.04962	3.66634	2.5895	3.4796
4-hydroxybutanoic acid	GHB	233.1	8.80478	4.05444	3.12348	2.95525	3.76218	2.01341	3.49516	3.98201	3.18661	3.96754	2.85166	3.21272	3.76879	5.38522	5.28378	4.12865	5.11891	4.17481	3.03756	4.09473	3.21655	4.15063	4.04857	2.90143	3.918	2.17037	1.9164	2.55753	2.29088	1.5402	2.44512	1.95104	1.63028	2.24979	2.21932	1.49227	2.15269	2.27039	3.05684	2.59883	3.27041	2.50649	2.2401	2.59004	2.58722	2.48828	2.25188
6-hydroxy-3-pyridinecarboxylic acid	Pyc	268.075	11.4052	4.37014	7.63354	6.78513	7.38704	5.80142	10.9803	8.75147	8.39998	10.0437	7.16537	8.5907	9.89399	11.6362	11.6776	10.6604	11.2967	11.3985	11.9892	13.657	9.54094	13.0528	12.7643	11.0964	13.9813	11.6283	10.2763	10.3769	10.1825	8.18585	10.6194	14.4206	8.81704	8.72554	8.75332	9.34424	9.79196	8.10018	6.86901	6.87511	9.74436	8.70648	7.47268	9.82345	6.96318	8.53307	8.57416
Adenine	Adn	264.1	13.1553	70.2339	202.999	364.142	266.506	222.554	348.512	106.968	257.925	255.57	247.336	21.3684	303.4	421.745	411.167	378.609	552.161	485.587	195.224	319.638	279.997	375.054	289.971	208.017	294.621	111.945	128.361	164.702	161.02	104.979	162.096	152.91	84.8787	126.805	124.704	73.1549	112.962	200.404	265.195	187.101	250.514	268.109	173.358	118.435	206.395	138.881	173.191
Adenosine	Ado	230.1	16.5731	220.491	326.058	330.899	344.389	280.078	423.825	397.896	358.195	526.277	351.353	188.236	461.509	769.619	612.761	570.932	429.407	552.176	411.286	546.617	449.165	684.135	576.53	398.145	647.47	374.545	287.328	369.856	331.931	223.841	341.677	309.939	234.706	227.461	258.668	305.837	357.83	189.148	145.061	102.538	153.798	259.905	311.364	183.65	151.261	133.746	210.913
Alanine	Ala	116.1	7.22092	36.8686	2672.19	1712.64	1673.15	1097.45	1706.65	2233.08	2436.3	3215.07	1556.1	31.9971	1779.25	1518.57	1578.23	1092.54	1925.71	1272.12	887.793	859.424	933.005	1334.98	1235.81	864.798	1601.8	587.689	672.322	824.996	755.314	591.095	679.056	686.173	530.958	688.771	648.948	385.888	525.244	543.912	554.342	449.927	658.207	599.63	602.401	443.474	406.945	509.845	460.619
Asparagine	Asn	188.078	11.6637	0.223076	4.102	17.7093	17.8145	12.7548	21.1533	1.22073	10.7977	12.8376	15.0801	0.141665	19.5328	38.394	43.2591	21.2923	56.1575	57.8315	14.1822	23.3554	27.1841	28.8434	31.0205	20.0529	42.8024	11.5524	2.16902	14.9119	16.1197	6.28904	11.671	12.7634	8.41744	6.58158	1.24525	3.33313	3.3679	9.2546	15.7959	11.4545	1.65264	10.4006	16.0355	3.59827	11.5137	3.1582	8.92834
Aspartic acid	Asp	232.1	11.0802	11.5601	1437.33	1213.23	1340.77	669.634	1279.7	1353.28	1306.78	1829.69	1042.09	4.81134	1401.46	1194.98	1195.1	861.752	967.894	991.711	962.404	1082.32	820.468	1030.43	968.316	867.272	1250.72	871.654	1035.93	1126.27	1086.11	828.483	688.014	836.066	800.068	849.876	911.315	433.189	576.979	368.863	510.352	466.365	517.247	524.107	502.814	352.473	269.849	282.39	299.077
beta-alanine	BALA	248.1	10.4345	0.354773	14.3633	26.4179	20.2743	31.7335	33.2406	17.2265	15.7556	18.0222	24.1971	14.5054	46.1242	72.7755	48.589	54.1363	81.2398	58.0168	12.2781	41.0205	40.7989	64.2302	50.6578	21.8962	40.5337	9.85433	11.1478	12.4026	11.8508	8.6088	9.19465	11.6881	9.17067	9.92601	10.9346	8.49204	8.34639	16.6458	14.5037	10.8581	17.2838	16.0222	13.4643	16.6391	12.1223	15.3155	13.7785
Cellobiose	Ceb	361.189	17.1315	223.813	32.7538	36.2477	20.7779	18.6876	24.983	32.7876	39.0542	47.6781	26.4228	20.6727	29.3827	48.1005	46.8757	37.9982	40.4806	38.8314	26.0698	34.2295	27.0485	36.258	43.8043	23.8995	38.1761	18.2085	14.9437	24.999	21.2924	14.1188	18.538	18.8457	11.685	15.5947	12.9796	17.4504	17.5498	23.8721	21.6341	15.2242	24.8595	23.0004	21.1887	18.307	21.4726	17.7884	20.8781
Citric acid	Cia	273.1	12.8684	614.395	1393.81	263.236	395.327	71.3811	302.979	709.197	765.643	1105.63	190.73	81.9479	268.935	456.273	420.695	364.863	255.514	559.181	472.544	676.353	374.735	347.607	192.417	502.331	375.439	246.604	602.898	879.031	805.712	584.579	244.126	427.661	414.391	369.293	501.675	184.489	197.572	140.354	249.5	363.184	237.864	125.856	163.175	240.649	69.5529	131.646	95.0471
Digalactosylglycerol	Dig	204.1	19.8156	3420.55	2831.84	3992.23	3558.36	2429.33	3669.52	3351.79	3073.06	4371.44	3612.65	3069.63	3718.4	2612.29	3015.89	2261.87	2122.25	2291.07	2810.6	3154.35	2089.67	2798.28	2604.9	2443.09	3008.73	2676.92	2574.22	3072.86	2798.18	2280.06	2391.49	2444.85	2055.33	2483.15	1997.9	2465.84	2561.03	2071.03	1672.52	1477.16	2160.96	1707.85	1774.71	1980.76	1704.7	1975.79	1784.62
Ethanolamine	Eth	174.1	9.12137	79.2749	1707.45	2070.32	1884.93	1414.85	2149.28	1932.99	1995.03	2255.16	1884.76	452.643	1991.02	2103	2276.36	1774.26	1999.34	1926.6	1519.21	2124.96	1810.6	2133.94	2009.51	1657.3	2204.02	1413.99	1383.86	1750.79	1623.53	1327.27	1398.09	1738.53	1210.19	1432.99	1360.19	1132.92	1207.78	1397.27	1445.19	1160.59	1680.56	1383.84	1207.47	1446.91	1316.02	1305.08	1344.4
Fructose	Fru	217.1	13.2001	4542.05	3805.67	2346.89	1302.36	1062.59	1748.03	3804.46	3898.43	4034.87	1574.84	1470.33	2731.13	1449.71	1662.92	1487.46	1633.24	1341.2	1006.99	1235.1	1060.18	1604.15	1532.97	907.52	1323.24	811.46	682.253	971.222	1263.33	1632.47	802.767	904.656	598.462	652.575	766.074	954.28	936.874	1032.68	857.675	615.715	1434.1	1162.94	772.39	930.983	699.755	933.249	841.049
Fumaric acid	Fum	245.1	9.77983	1152.03	938.035	165.85	169.247	72.6754	179.44	3251.01	690.663	1011.62	142.815	122.166	123.396	240.003	297.095	169.692	205.303	306.321	989.091	234.73	174.245	248.597	151.943	341.106	455.682	389.279	748.689	1104.96	1010.16	886.041	385.367	561.193	527.604	534.403	870.663	243.889	346.775	391.218	240.257	252.81	815.036	489.828	346.06	1856.15	176.594	622.011	233.652
Galactinol	Gtn	204.1	18.8069	999.989	672.131	836.832	838.527	503.756	938.606	1026.37	990.027	1069.45	762.611	677.914	825.928	535.699	647.604	498.503	425.864	458.591	435.637	660.687	467.829	580.302	544.055	486.244	601.748	347.208	360.707	433.111	456.16	313.285	373.838	448.047	311.159	348.939	354.45	311.764	321.963	400.728	422.045	317.768	522.06	392.969	336.502	397.052	361.903	377.925	358.691
Galactonic acid	Glt	374.282	13.8485	0.108104	0.862737	1.00705	1.08965	0.470667	0.752145	1.34771	0.535442	0.696822	0.847872	0.778822	0.840477	2.33015	2.00162	1.62069	1.52911	1.61404	1.32657	1.41292	1.37586	1.46676	1.57553	1.53528	1.44218	0.735223	1.22253	0.423161	1.54948	1.20544	1.1222	1.67654	1.05853	1.12249	1.23899	2.0862	1.48241	1.19013	1.47877	1.37943	1.54387	1.66568	1.79581	1.30841	1.63365	1.11388	1.52223
Galactosylglycerol	Gag	204.1	15.2561	1721.87	1261.14	1870.41	1582.45	1401.23	1874.55	1722.73	1535.29	1790.85	1629.69	1590.18	1965.67	2181.77	2467.24	1974.06	1888.93	2064.18	2067.73	2085.42	1846.5	2407.04	2163.76	1997.77	2398.88	1915.58	1795.54	2005.72	1915.02	1607.31	1957.12	2309.01	1499.19	1734.41	1651.61	1693.02	1734.82	2219.19	2365.93	1740.55	2839.81	2308.54	1909.94	2285.26	2268.28	2238.36	2201.43
Gentiobiose	Geb	204.1	17.9067	558.387	444.288	644.689	363.993	255.613	583.641	648.009	690.191	729.76	427.479	425.34	430.668	64.27	6.14793	53.9261	2.83595	29.6859	26.0627	56.5897	29.3612	47.7051	54.6829	29.7672	5.53355	17.5595	16.9134	3.50176	4.33675	2.8933	21.8782	21.0317	11.4142	4.0922	13.9066	14.3159	16.9182	65.645	19.6857	15.8645	111.742	96.3036	15.9689	32.2713	21.03	59.9811	27.5573
Glucaric acid	Gcr	333.1	14.0882	6.19164	6.15092	9.2205	0.845414	6.70203	16.7173	0.579162	0.622728	6.4525	1.18555	2.32611	7.01097	10.7524	12.7718	10.4065	11.6412	8.39573	5.95615	13.1659	10.3582	8.95803	0	8.57683	9.13531	10.8978	6.29597	8.00478	7.32698	6.51881	7.0965	8.13763	5.84713	4.33516	4.68342	5.4422	5.93006	8.02407	4.31882	0.608384	10.8449	4.51169	6.09535	6.71821	7.28227	6.9323	7.20465
Gluconic acid	Gcn	333.1	13.8813	1615.53	997.72	1045.85	908.622	500.06	972.306	1258.84	1115.07	1374.05	831.196	590.767	1099.88	1859.47	1669.67	1432.6	1773.78	1563.88	1051.56	942.219	1285.91	2297.26	1393.09	1191.94	1588.49	348.481	319.126	418.95	584.88	297.027	622.015	388.087	309.394	815.839	621.667	391.064	369.015	732.939	1198.12	967.016	872.481	1046.39	811.479	533.366	613.726	607.946	554.476
Glucopyranose	Glp	204.1	13.6934	1545.48	238.603	1463.13	2184.89	421.712	982.025	1.29454	248.395	404.176	1377.84	1355.96	1923.16	1574.18	683.23	745.51	777.611	1284.73	314.252	1698.08	1122.12	1122.41	383.411	948.006	827.169	401.483	420.015	348.633	383.745	298.268	186.358	104.008	138.287	75.8688	74.0651	132.363	48.3965	12.9382	46.656	56.6601	58.0762	42.1305	77.882	11.4003	17.7146	6.58263	18.4974
Glucose	Glc	319.2	13.3477	5715.23	5191.04	4679.32	3256.13	3139.32	3708.34	5340.19	4802.68	5037.54	3215.02	3272.5	3538.38	3639.69	3379.57	2873.33	2931.71	2942.41	2599.28	3983.31	3386.57	2977.57	4682.99	2556.73	3057.94	2893.78	2775.61	3225.04	3159.63	3651.8	3001.98	3382.95	2244.97	2535.74	2528.76	2543.79	2679.58	3054.04	2156.66	2039.08	3168.08	2770.46	2228.42	2980.96	2480.39	2576.18	2720.09
Glucose methoxyamine	Glm	291.116	13.0474	6.78584	2.89966	5.40923	8.23254	2.99773	5.66943	3.1218	3.04693	3.97119	2.97772	3.76198	7.12262	3.36149	3.27589	3.56656	3.15642	4.1046	5.28329	2.93763	3.72451	8.98718	5.01066	4.35809	6.7936	7.76311	5.32011	10.5422	9.55719	10.4152	9.17138	6.76522	5.66489	5.43918	5.44395	5.72362	5.25173	3.18049	5.02938	3.71001	6.34495	4.57906	2.92411	2.74213	2.81501	2.99599	3.30092
Glutamic acid	Glu	246.1	11.6964	0.148551	1540.47	1804.62	2199.77	1311.7	2347	1657.82	1736.91	2217.89	1680.17	0.57772	1933.68	1149.74	1095.3	910.046	974.176	1301.34	806.153	1523.01	1021.17	1323.55	795.328	994.381	1175.41	959.989	1103.92	1054.49	1170.44	990.24	1132.84	1194.82	907.911	917.283	1080.08	573.444	872.856	761.97	1516.26	1070.5	1373.33	1008	1028.97	654.069	1131.86	602.543	766.404
Glutaric acid	GA	261.084	10.2467	15.5369	12.0424	14.4769	15.2622	12.4896	14.9539	505.756	30.7359	20.677	16.7751	18.1452	15.2067	4.46859	3.64067	2.62587	3.51855	3.2887	2.63964	5.95929	4.1139	4.63595	5.21891	3.07718	4.33378	6.99004	5.0737	6.91827	6.6958	5.44593	4.90079	9.75071	5.6249	7.52427	6.22048	0.380509	5.08886	1.44582	1.60536	1.36697	1.63912	1.14181	1.44879	144.78	1.62441	1.64529	1.90986
Glyceric acid	Gyr	292.1	9.70482	137.574	83.3424	105.515	90.738	34.9279	125.22	129.278	96.9681	129.885	75.611	68.1166	96.5273	174.387	163.341	147.371	132.873	154.191	149.619	182.045	134.467	224.059	169.138	156.601	184.588	148.226	150.316	171.685	160.591	118.296	142.441	152.747	112.939	126.919	123.023	108.065	105.628	107.808	107.18	90.3313	132.507	124.088	108.637	97.8043	114.932	99.7403	101.067
Glycerol	Gcl	205.1	9.20472	1208.78	930.402	1390.54	1192.54	960.259	1393.35	1088.21	1118.8	1312.83	1272.62	1112.73	1484.89	1496.47	2399.27	1179.66	1389.06	1536.02	839.914	1454.48	1112.46	1394.82	1400.11	949.971	1367.45	785.387	759.536	979.256	867.864	666.107	720.757	844.667	599.204	776.745	631.342	620.299	624.338	905.353	779.495	676.647	1006.55	819.05	679.853	923.29	810.53	741.91	760.9
Glycine	Gly	174.1	9.48812	100.215	1769.85	396.748	161.39	90.182	138.149	1804.12	1585.38	2029.05	215.376	55.7242	135.029	556.467	541.791	385.336	855.553	492.389	191.312	261.789	237.644	571.309	515.48	256.453	512.971	142.956	117.711	160.628	149.814	104.803	142.775	246.77	101.599	130.519	121.529	104.704	108.551	104.781	109.553	79.2459	145.078	128.175	128.142	114.141	89.9102	87.4302	107.939
Glycolic acid	Gyl	177.032	6.80452	5.61158	2.75126	3.16881	4.02675	1.79719	4.72425	4.18173	3.33478	4.02828	2.22364	2.71415	4.57686	3.30367	2.62368	2.38665	3.70363	2.44855	2.70509	3.73784	3.09579	5.18052	5.9763	2.77133	3.98634	3.73063	2.38296	3.01984	3.27887	2.40716	3.65355	2.45795	1.97589	2.47989	1.97783	2.78269	2.33441	1.93857	1.87931	1.48317	2.04644	1.93431	2.62449	1.87601	2.34284	2.1318	2.17272
Guanine	Gua	352.144	14.4216	0.0497739	53.3688	79.3551	54.7281	49.3645	66.0549	3.71481	41.0867	70.1578	49.2557	2.70106	68.0013	135.019	107.276	112.203	123.379	104.799	59.81	74.3605	59.2153	90.3418	80.5525	44.8607	97.9769	38.5382	30.4773	42.0569	40.6744	20.7288	42.1077	28.2267	16.9723	25.8848	23.6652	7.5812	35.4491	26.4948	32.9156	21.8416	25.1768	44.6891	45.3934	4.23973	20.5831	12.6259	19.3831
Heptanoic acid	HEXA	188.1	8.12943	11.2607	19.0366	19.5899	28.8146	15.8454	25.3882	72.0155	15.2561	18.2137	13.0164	11.8049	19.8261	43.3293	38.6118	35.4501	43.4481	68.5491	110.119	58.3615	67.9973	76.3522	62.8687	76.8039	63.7558	74.8853	84.907	97.3386	78.8338	93.2819	77.7605	75.3559	98.4578	59.8716	66.6572	171.218	64.4888	160.71	84.4892	61.9488	141.305	91.6645	113.981	106.791	105.695	174.097	144.065
Homoserine	Hse	160	10.5009	3.29172	4.25504	9.50972	4.70695	8.1692	3.12236	0	6.09082	8.95226	4.96201	4.70568	1.65007	1.3925	2.97357	0.445068	5.53212	3.19723	3.30748	0.848799	2.29364	2.18845	16.3959	5.13188	4.50374	2.05679	2.11974	9.26224	7.03443	4.33184	3.20917	0.602278	4.45603	5.92628	3.73376	6.37684	3.61331	3.25567	2.6841	1.6229	1.89692	1.74067	0.736699	1.85019	4.30764	5.31341	4.09779
Inositol	Ins	305.1	14.2964	1432.36	1005.52	1210.49	1101.12	789.236	1292.61	1284.57	1146.49	1395.1	1005.65	1058.61	1299.07	1117.17	1209.21	1134.33	1062.16	901.738	929.56	1240.94	826.691	1192.99	1052.05	869.371	1138.86	755.128	759.357	899.551	827.541	679.868	782.101	847.123	597.852	654.972	651.219	712.031	676.254	1188.98	899.356	717.327	1609.12	1221.13	822.281	943.261	875.481	1002.54	943.953
Isoleucine	Ile	158.1	9.37143	16.0383	142.1	279.942	169.021	228.515	225.636	136.674	157.761	211.38	181.667	30.6599	264.417	362.478	291.622	274.954	497.841	267.103	126.225	190.034	170.679	325.863	298.008	144.803	269.74	85.65	83.7333	109.359	85.7691	62.3961	83.612	80.191	57.6715	69.04	64.9674	69.2066	81.3198	122.284	111.904	77.9996	154.6	129.372	120.491	78.1636	111.857	102.123	99.8067
Lactic acid	Lac	117.069	6.56245	76.8749	46.6401	90.8128	90.0899	67.9931	92.5683	77.061	72.4771	55.5375	104.932	73.7611	127.466	75.6552	59.8422	35.0328	65.0262	62.732	51.1401	71.0086	67.5736	59.5924	96.369	56.6042	64.3358	56.1438	53.2017	99.1547	78.1695	69.2568	139.597	105.055	72.7549	86.1932	67.62	74.932	58.0303	47.4562	47.9514	39.2823	39.8466	37.1323	36.7652	56.8375	44.7718	40.8264	45.9621
Leucine	Leu	158.1	9.17135	0.289662	322.495	599.963	416.115	431.26	522.147	251.107	321.658	445.356	360.711	26.7341	518.509	804.543	692.948	638.841	956.174	625.67	382.528	446.734	377.213	631.579	587.123	356.684	647.947	247.421	234.967	309.406	237.188	171.275	251.408	219.909	147.55	178.43	173.112	200.951	243.285	319.288	300.078	210.805	396.265	345.421	358.679	197.472	305.729	267.689	270.124
Lysine	Lys	230.1	13.3886	262.298	218.473	142.527	71.6209	71.4808	83.946	229.243	223.801	236.327	89.6569	79.2416	120.143	164.062	164.229	139.994	163.793	125.279	61.5735	94.1527	71.4773	131.049	103.208	32.9784	138.686	62.6632	58.8297	75.5378	74.5344	79.1265	61.4637	79.3831	52.9909	52.0319	52.649	61.0842	59.4878	73.6804	32.2221	22.2449	38.8823	94.0912	44.9835	72.3361	54.7379	56.7753	57.5846
Maleic acid	MA	245.1	9.47158	11.935	8.15104	4.65528	4.10613	3.14406	3.20137	70.3912	14.7091	7.97682	5.87197	8.79059	2.81746	1.36257	6.13239	3.80561	7.1418	2.305	2.87435	1.96508	2.30425	5.06173	4.18937	2.54107	2.72473	2.99052	1.94286	3.23225	3.38692	3.67712	2.64224	2.99941	1.85331	2.20864	2.10935	1.30657	1.8269	1.31932	0.832563	1.33768	1.27024	3.10538	1.64772	26.5117	2.16048	1.62535	1.48716
Malic acid	Maa	233.1	10.8634	863.137	654.279	153.143	176.429	45.9094	108.337	659.041	425.234	615.427	119.977	116.811	78.0975	276.175	292.338	205.119	219.695	233.04	300.023	299.325	214.99	225.769	220.201	247.058	314.328	237.821	390.392	480.892	420.567	390.747	222.006	278.444	260.804	300.042	358.889	173.723	202.259	120.096	131.891	153.873	174.02	147.723	144.156	211.428	53.0707	124.589	84.1229
Maltose	Mal	361.2	17.2316	3028.33	1990.77	448.15	184.278	86.0897	134.211	3372.75	1872.61	3363.06	291.639	92.133	951.614	769.217	422.042	230.147	408.869	609.084	339.781	984.114	327.408	320.874	571.089	344.895	333.126	178.553	157.733	344.354	340.728	202.893	207.357	162.814	157.214	308.061	156.952	216.582	215.804	366.797	211.712	167.583	351.415	326.982	142.815	306.275	277.121	170.041	259.203
Maltotriose	Mat	204.1	20.3575	48.7232	22.8431	31.8522	13.3947	9.40975	9.38658	3.49829	5.24193	27.3338	32.8558	12.3983	7.16982	16.1518	15.5662	15.1943	14.1301	15.5319	13.393	11.861	18.2261	13.7185	19.529	11.6728	9.68408	15.2986	9.54198	11.876	11.9969	16.2219	13.9164	9.43324	6.26481	7.06735	11.22	3.67173	8.50939	15.2132	9.70198	9.43297	11.2123	10.5062	9.7403	29.9039	14.5291	10.9774	13.0072
Mannitol	Man	333.1	13.5559	20.2639	5.92573	7.64447	5.37679	5.00105	6.21545	10.7083	12.6174	7.55697	6.4879	6.27897	7.09604	8.84308	12.421	8.20639	13.9449	10.532	7.25144	14.3481	8.05877	11.4513	10.4631	6.94288	11.4623	5.99317	5.63401	7.22631	7.12678	7.38075	6.11786	6.68728	5.04204	6.05343	5.56362	5.65263	5.92304	9.30026	8.01324	6.89016	9.62943	7.26738	7.13499	6.99244	7.3264	6.5055	6.08639
Melibiose	Meb	361.2	18.1052	80.4977	82.2438	103.501	59.62	37.5604	87.8568	121.538	116.627	156.345	71.1286	59.7359	77.6307	60.1337	29.8366	22.2009	35.8273	44.084	14.5644	46.03	25.4205	41.0374	31.3343	20.1967	22.1457	3.59746	4.22343	4.46461	3.35179	5.19308	8.69359	5.60661	2.77324	16.4058	6.73283	3.77388	5.01013	20.7615	23.7621	16.3924	32.8984	33.4915	8.16268	2.28977	16.3509	14.9006	12.7796
N-Actyl glucosamine	NAG	87.0278	14.2397	3.36816	2.60371	2.98773	2.30715	2.13316	3.25096	3.94281	2.96399	3.8706	2.59269	2.36933	4.22797	3.9357	4.77513	3.54208	4.6116	3.33347	3.65718	3.52907	2.60204	4.0739	4.04603	2.76479	4.14987	2.52339	2.21768	2.92011	2.9776	2.35056	2.77559	2.86265	2.38598	2.44702	1.97304	2.41161	2.47063	3.21279	3.26933	2.52843	3.75246	2.93484	3.29494	3.28192	3.24967	2.81151	2.84882
n-hexadecanoic acid	C16:0	313.29	13.9225	743.324	775.274	1039.92	1069.66	907.633	990.52	1236.23	706.518	710.62	751.409	859.378	1154.6	1062.09	716.941	700.959	538.282	810.38	771.685	1666.23	1445.34	1404.56	1674.37	847.15	854.623	1175.46	1183.56	1071.22	1283.66	1276.91	1091.23	801.426	608.188	972.187	948.084	1179.83	1047.01	814.351	1065.35	926.619	1153.46	959.389	1136.86	1770.14	1129.66	880.382	1169.37
n-Octadecanoic acid	C18:0	341.2	14.8297	453.188	480.136	641.206	689.462	557.584	640.477	729.95	437.895	446.834	472.688	541.86	725.821	765.447	506.122	476.933	379.92	550.211	484.76	1123.13	939.05	939.43	1162.77	581.201	593.823	764.903	747.852	665.789	811.154	768.123	713.518	516.237	374.231	609.879	603.688	709.324	653.361	506.359	701.616	585.281	772.67	630.738	734.731	943.607	709.175	544.027	729.819
Pentonic acid-1,4-lactone	PL	231.095	12.4471	27.6864	19.3821	9.78817	14.323	9.25007	2.21779	22.312	18.0829	26.0462	12.823	10.0977	14.3657	17.4605	20.381	16.5626	13.218	14.5152	14.2757	18.3437	15.8209	15.2073	12.3569	13.0193	15.1795	7.56739	12.3915	12.3165	14.4649	9.29121	9.91396	13.8296	9.64766	10.8767	11.9245	11.6753	11.3398	14.6875	14.2221	10.5044	16.3418	11.0401	10.919	15.1961	14.6129	15.5108	14.4908
Phenylalanine	Phe	218.1	11.7608	2.08452	116.512	182.784	117.484	120.731	143.601	72.8501	101.564	145.367	111.038	0.683646	174.403	252.641	218.508	199.154	334.262	199.042	89.99	137.091	117.067	217.891	190.139	102.955	197.226	65.2885	63.2644	81.8602	67.2611	46.1399	67.6046	61.4189	40.5771	48.8869	47.6084	35.0425	58.5609	72.3422	80.5062	55.2844	100.329	88.7528	93.3822	35.4497	69.4583	51.9646	65.4973
Phosphoric acid	H3PO4	299.1	9.21305	1599.87	1313.85	408.519	135.796	528.69	301.199	413.678	478.564	446.239	168.699	229.512	197.239	1459.57	667.894	901.831	896.614	1184.26	500.784	1017.3	1435.74	484.854	1404.75	898.504	587.009	186.526	119.215	315.636	255.417	177.373	250.882	545.949	452.49	309.719	455.211	339.414	253.205	381.77	515.462	474.753	474.672	572.117	535.779	483.389	496.853	265.529	504.011
Proline	Pro	142.1	9.40475	2.50635	4031.43	4850.19	4563.43	2807.57	4636.15	4111.13	4104.6	4018.46	3342.1	28.018	3504.66	4369.11	3227.47	3107.01	2992.21	2960.06	496.415	4398.31	3605.6	3607.89	3613.93	1846.49	2725.65	195.878	191.988	209.447	211.521	137	241.647	231.12	143.032	158.528	158.305	96.9166	173.028	287.99	278.22	184.784	356.775	318.952	230.255	45.8296	223.594	207.975	242.927
Pyroglutamate	Pyr	156.1	11.1297	1533.55	2652.52	3156.26	2597.97	1145.44	3555.32	4411.95	3794.25	3446.85	2238.46	1768.71	3733.95	4518.1	3523.67	3511.22	2189.4	3022.16	943.118	2917.26	2657.93	2974.45	2514.65	1456.85	1735.2	596.455	409.951	546.58	588.892	292.686	536.719	540.555	396.345	421.648	406.301	418.458	303.602	880.062	837.309	508.838	899.212	686.641	1036.3	1167.14	1262.74	729.974	1164.91
Ribonic acid	RA	333.1	12.5483	18.0569	13.9942	15.6556	16.7941	10.7634	18.2327	13.8666	15.0403	17.2114	14.2028	13.0113	17.549	23.4076	23.7403	19.3733	18.8957	21.0884	18.4207	23.7949	17.6838	21.69	17.2734	17.772	22.1515	14.1846	14.4993	18.4497	17.0624	12.5483	14.6222	16.2472	12.0634	13.3168	13.5376	11.4758	12.0878	13.1348	17.5734	13.5853	22.0902	16.2724	14.7656	11.9573	12.1022	13.504	11.8348
Salicylic acid-glucopyranoside	Sag	267.053	16.3387	1.40358	1.82382	1.97303	1.36782	1.61772	1.35022	2.46203	2.88578	1.77404	1.37049	1.40579	1.20591	1.76064	2.29361	1.24693	1.85279	1.81416	1.39265	1.96113	1.71835	2.14381	1.41659	2.1463	2.26461	1.29598	1.29738	1.96142	1.69872	1.20409	1.0879	1.82446	0.650706	0.788619	1.00403	0.95094	1.03445	1.4016	2.25226	1.05964	2.36489	1.70462	1.77507	4.12623	1.45599	1.3249	1.47807
Serine	Ser	204.1	9.93822	0.81651	1385.16	2367.58	1317.07	1454.71	1649.29	1395.04	1772.37	1980.27	1605.11	0.909252	1584.65	2993.95	2710.57	2713.88	2540.59	2393.36	1324.74	2939.27	2361.77	3096.1	2906.45	1927.8	2568.79	1452.31	1117.23	1510.52	1369.24	1097.24	1406.27	1756.55	844.351	1047.03	1083.68	1003.19	1180.4	2341.56	2278.27	1483.7	2800.7	2385.35	1940.48	1690.03	2298.26	1917.37	2573.64
Shikimic acid	SA	204.1	12.7669	49.6968	4.91067	2.99286	24.1561	9.56055	20.4766	44.6692	34.6295	49.404	16.7634	13.6812	19.958	96.7753	101.202	73.3335	69.3182	79.0761	65.2192	85.927	73.5817	87.0257	70.247	65.3772	88.6713	50.3592	50.9758	58.8392	59.8411	45.689	50.5292	58.4484	43.1788	48.5699	46.6365	39.9594	41.5652	3.53167	40.5357	32.6969	47.232	38.1259	37.6763	41.0988	35.241	31.4029	37.6923
sinapinic acid	Sia	368.136	14.8978	1.92878	1.64234	1.42258	1.8065	1.75096	1.7128	0.577113	0.705112	1.519	2.0526	2.62625	1.94601	2.32684	1.96179	1.76442	1.80319	1.58544	0.596278	11.8357	5.66816	2.8624	2.91552	1.66566	2.53357	1.51415	2.08174	3.98011	3.79121	4.17901	3.12947	1.31104	1.16973	1.38534	1.58701	0.388581	1.26993	1.27553	1.04481	0.710234	1.3105	1.34659	1.17613	1.15055	0.832684	1.07073	1.54783
Spermidine	Spd	144.1	14.981	0.0973055	9.88237	10.6814	8.11131	6.69603	12.647	0.173829	2.15316	12.7341	6.87294	0.0593584	10.9591	66.1862	119.029	64.2034	49.5693	61.9048	21.0256	38.728	45.2478	52.3977	36.8217	43.2691	52.6372	20.4273	19.1502	20.3617	27.771	8.57595	19.3926	31.3828	14.3754	15.0664	11.8358	0.79633	13.1036	14.2873	28.908	13.1204	36.0441	17.6098	16.7654	0.123976	8.49414	6.58921	10.7014
Succinic acid	Scn	247.1	9.52145	47.996	35.1278	32.3305	35.4571	24.6819	30.9809	357.008	46.568	39.1906	25.9087	30.92	27.3884	48.0577	41.1817	29.7321	32.6736	36.8012	35.0365	45.7853	40.7584	44.0858	55.4809	35.6512	48.3617	35.717	25.8607	32.2046	36.7929	25.8487	30.8954	32.504	22.6152	36.2845	27.6531	18.8779	26.7289	18.0209	25.416	19.6984	23.5006	18.5143	21.8519	149.472	22.7838	17.9888	21.3142
Sucrose	Suc	437.2	16.6984	10.3719	7.98551	4.583	8.66245	4.89208	0.559602	6.31996	6.09037	7.07631	2.53729	75.2734	4.35661	0.650448	14.4284	29.7709	110.186	43.3089	0.850939	1.26826	0.530129	0.616947	15.6157	3.18463	2.10641	44.2122	10.6876	22.8348	103.935	161.345	15.2221	4.19849	4.18015	3.25128	2.92669	4.99886	4.79513	6.86348	14.1853	13.9873	2.09563	5.15491	1.44818	0	1.73883	1.47064	1.58182
Threitol	Trt	205.091	11.022	3.51569	3.62445	0.891032	0.918399	1.36146	2.0945	1.87267	3.90734	3.50532	2.03821	1.76706	2.26353	5.29363	5.46466	4.33875	5.9079	4.78488	3.65667	3.8892	3.89838	5.17903	4.98261	3.77263	5.02016	2.59229	2.58005	2.82541	2.8801	2.61921	3.38584	3.51651	2.92773	2.38337	2.60253	2.84145	3.04965	3.16244	3.78629	2.60776	3.88762	4.08512	3.26016	3.22319	3.70287	3.44885	3.26333
Threonic acid	Thn	292.1	11.3636	103.318	53.0747	135.223	97.1932	50.915	180.909	102.991	91.9045	102.39	87.6865	72.6425	110.425	160.974	136.91	134.341	174.503	134.721	133.305	105.39	108.597	235.695	173.625	107.371	173.033	123.695	81.6478	102.935	99.0066	84.6948	120.362	66.7649	59.6313	82.2966	78.9531	65.9046	65.7721	94.4986	129.61	104.287	91.5644	156.245	108.589	90.597	96.8649	77.9499	94.1951
Threonic acid-1,4-lactone	TL	141.071	10.0715	0.240029	8.87845	18.0838	16.0903	11.989	22.0169	7.35425	8.13027	14.0808	20.4469	0.319931	27.4852	33.8797	36.13	28.4318	45.7979	50.7987	19.9465	14.01	18.1282	23.1758	23.6475	14.9558	25.4316	3.79836	3.95245	4.29006	3.9773	2.72192	4.13413	4.70638	3.67072	4.44455	4.15934	0.908838	2.61743	2.86443	5.2448	4.69219	3.89252	4.40554	4.85394	3.10575	3.4534	2.35933	2.94168
Threonine	Thr	218.1	10.1549	1.04638	336.715	367.893	324.621	276.939	387.437	353.983	339.375	469.109	296.773	22.8294	379.635	537.117	547.485	423.56	526.494	452.093	241.406	446.841	386.983	529.145	461.119	326.44	461.167	220.949	213.38	259.916	240.648	185.883	209.053	248.978	178.443	204.761	214.048	164.859	184.719	220.76	218.563	167.586	276.075	229.38	193.802	180.233	193.569	192.78	202.116
Tyrosine	Tyr	218.1	13.4891	187.885	178.066	182.862	65.7156	65.8302	89.1288	175.88	161.675	211.29	111.743	48.5808	164.228	183.159	162.722	156.837	216.566	140.111	71.2069	89.1888	71.859	132.896	111.62	72.2875	141.834	45.9333	82.8223	110.813	45.6003	47.0641	45.3372	39.9928	26.3785	32.3018	65.972	40.2755	85.1419	58.064	62.6381	43.8929	82.9562	71.7103	78.8341	44.1597	50.2399	40.2558	44.7786
Uridine	Uri	217.1	15.8231	1189.15	33.1746	33.6088	22.3865	14.2811	17.7597	7.50139	3.30348	17.8576	17.433	142.057	57.7776	27.9271	29.9161	25.9573	31.754	25.0281	12.836	12.8849	14.5702	19.5778	20.8335	13.7081	21.7583	9.92495	7.81632	9.30328	9.29443	8.80352	8.76668	7.10039	5.09942	6.43368	6.33137	7.18522	8.39492	20.0863	18.5924	14.5261	14.9304	14.6601	14.0232	7.84241	57.4499	32.4002	26.8784
Valine	Val	144.1	8.62125	9.17021	261.078	544.175	328.677	457.83	457.977	268.076	307.57	373.671	369.823	48.7832	519.601	569.864	486.925	431.205	804.852	458.177	224.367	319.973	300.004	547.566	507.855	268.949	465.076	160.86	158.18	196.58	165.861	121.243	158.929	161.747	114.49	133.518	131.849	128.394	148.473	230.262	218.894	153.828	286.242	230.148	215.606	150.448	214.183	196.953	193.986
Xylitol	Xyt	307.142	12.2261	0.774614	1.24077	1.7494	2.60313	1.18457	1.79337	1.17388	4.41905	1.57541	1.66446	1.08673	1.36991	3.0821	3.27253	3.98155	4.03445	3.48753	4.27082	3.03558	2.26978	5.23957	3.25769	2.92054	4.27676	4.78473	5.25457	6.19232	6.14952	5.70797	6.33343	4.24944	3.83833	4.11532	5.88841	5.82409	3.9311	3.30171	3.02268	2.32467	4.41725	2.77385	2.90914	3.92447	2.7467	3.04921	3.35992
Xylose	Xys	103	12.0958	727.874	578.144	868.587	505.478	550.227	681.071	692.083	776.033	757.349	581.79	608.796	629.804	752.577	801.264	664.065	870.577	712.537	504.007	575.049	496.103	616.18	673.456	374.209	639.631	344.629	341.991	466.937	434.538	313.88	478.49	439.802	283.534	403.52	360.68	399.952	421.11	495.88	520.116	396.996	500.664	512.906	455.326	557.321	534.322	402.197	423.523
[truncated: 26 more columns]

## Sheet: DEG
name	mz	rt	A_WF vs A_ADH(1h)			A_WF vs A_ADH(24h)			CK_WF vs CK_ADH(1h)			CK_WF vs CK_ADH(24h)			S_WF vs S_ADH(1h)			S_WF vs S_ADH(1h)			A_ADH vs CK_ADH(1h)			S_ADH vs CK_ADH(1h)			A_ADH vs CK_ADH(24h)			S_ADH vs CK_ADH(24h)			A_WF vs CK_WF(1h)			S_WF vs CK_WF(1h)			A_WF vs CK_WF(24h)			S_WF vs CK_WF(24h)			A.1h.adh1	A.1h.adh2	A.1h.adh3	A.1h.adh4	A.1h.adh5
			pvalue	fdr	fold change	pvalue	fdr	fold change	pvalue	fdr	fold change	pvalue	fdr	fold change	pvalue	fdr	fold change	pvalue	fdr	fold change	pvalue	fdr	fold change	pvalue	fdr	fold change	pvalue	fdr	fold change	pvalue	fdr	fold change	pvalue	fdr	fold change	pvalue	fdr	fold change	pvalue	fdr	fold change	pvalue	fdr	fold change
1,3-dimethylbenzene	175.1	8.97967	0.907728	0.983372	-0.0231726	0.164228	0.291132	-0.322658	0.00842234	0.0729936	-0.319611	0.000229386	0.00983186	0.64066	0.415054	0.719098	0.101943	0.0440265	0.429258	0.277441	0.110613	0.200647	-0.172016	0.00408594	0.0227645	-0.403863	0.101307	0.127451	-0.310296	0.914838	0.926719	-0.0175587	0.551586	0.589366	0.124422	0.872059	0.909548	0.0176917	0.164822	0.221657	-0.21974	0.000931051	0.00151296	-0.380778	60.012	64.5236	87.6073	83.7197	75.8911
1,6-Anhydro-beta-D-glucose	204.1	12.2551	0.718104	0.95372	-0.288332	0.858826	0.881427	-0.110028	0.599414	0.708398	0.272542	0.210166	0.626515	-0.400807	0.552182	0.720721	-0.468957	0.727696	0.873287	0.12863	0.143952	0.249516	1.58319	0.0171142	0.0556211	2.11489	0.00479907	0.0107061	-1.61343	0.951368	0.951368	-0.0251783	0.166731	0.245377	1.02232	0.261161	0.407411	1.37339	0.00289821	0.00729228	-1.25693	0.0572084	0.0708295	0.504259	19.412	11.315	12.8017	51.5845	19.2396
1-Monohexadecanoylglycerol	371.3	16.2716	0.0596388	0.95212	0.403011	0.0152995	0.0466793	0.71578	0.72757	0.794442	0.128155	0.609478	0.85242	-0.0929579	0.288482	0.649054	0.170632	0.00364387	0.142111	0.380225	0.000282629	0.00345211	-0.712871	0.00855975	0.0370923	-0.522534	0.254575	0.292013	-0.284248	0.580162	0.646467	0.101356	0.306971	0.379615	-0.438014	0.251569	0.405178	-0.480057	0.0589095	0.0900968	-0.306631	7.90166e-05	0.000181273	0.574539	20.0576	26.0674	23.7969	28.0207	17.1224
1-O-methyl-beta-D-Galactopyranoside	204.1	14.1394	0.342287	0.95212	-0.9759	0.345664	0.473014	0.107732	0.125759	0.255923	-0.150223	0.405564	0.705297	-0.112188	0.516275	0.719098	0.0785273	0.800771	0.932241	0.0308248	0.232458	0.335772	1.41733	0.0390303	0.0982052	-0.180099	0.0763178	0.102634	0.224349	0.101343	0.143723	0.248342	0.000981168	0.00637759	0.591652	0.708296	0.803831	0.0486517	0.248875	0.318233	0.171809	0.00477838	0.00677662	0.391355	24.9048	20.0371	28.7847	25.7433	179.881
2,4,6-tri-tert.-butylbenzenethiol	263.2	11.2386	0.643883	0.95212	-0.122881	0.70382	0.762472	-0.0954907	0.0632479	0.21873	-0.388233	0.619862	0.85242	-0.0492282	0.156402	0.469207	0.188281	0.0332659	0.429258	0.38953	0.185162	0.288852	-0.243796	5.06226e-06	0.000394856	-0.884512	0.458756	0.490177	-0.130321	0.576206	0.646467	0.0943597	0.939372	0.939372	0.0215571	0.217802	0.384265	-0.307997	0.0021484	0.00598481	0.85825	0.000895437	0.00148604	0.533118	62.5619	97.6296	151.929	163.601	132.455
2-Keto-L-gulonic acid	292.1	12.6152	0.161379	0.95212	-0.948497	0.0316955	0.0787199	-0.857244	5.20457e-05	0.00309718	-2.5326	0.273096	0.626515	0.283232	0.496007	0.719098	-0.300779	0.49164	0.798915	-0.252207	0.734435	0.853279	-0.16104	0.701204	0.804323	0.131079	0.0247998	0.0386877	1.0079	0.0133331	0.0281076	1.54673	0.00166559	0.00866108	1.42306	0.0058627	0.0571613	2.36289	0.022978	0.0407336	1.4561	0.000380918	0.000707419	1.01129	80.5699	46.2524	186.705	198.097	25.5676
2-methyl-Butanedioic acid	261.076	9.62978	0.304653	0.95212	1.94827	0.213611	0.347117	-3.46206	0.750134	0.794442	-0.101337	0.33736	0.680596	2.63598	0.0918122	0.421256	0.286271	0.0720312	0.468203	0.292348	0.000598792	0.00518953	0.691183	0.0689218	0.145295	0.376134	0.00263267	0.00662415	0.791233	0.00108702	0.00368643	0.699134	0.242922	0.332419	2.74079	0.0118385	0.0743846	0.763742	0.461698	0.514464	-1.46797	0.433199	0.456615	-1.6445	2.64152	2.14944	2.6542	2.92322	1.90182
2-O-Glycerol-beta-D-galactopyranoside	204.1	14.6475	0.158645	0.95212	-0.557825	0.00612652	0.0244604	1.04479	0.130847	0.255923	-0.156829	0.416412	0.706089	-0.116675	0.465849	0.719098	0.0873111	0.976657	0.994399	0.0024903	0.98784	0.98784	-0.00176314	0.00759785	0.0348607	-0.275189	0.197294	0.233166	0.176778	0.0253729	0.0421083	0.321123	0.311479	0.379615	-0.402759	0.807466	0.874755	-0.0310482	0.145471	0.20262	0.196856	0.000645098	0.00114358	0.440289	74.5858	54.1419	80.8916	71.043	61.2343
4-aminobutyric acid	174.1	11.1469	0.749559	0.95372	0.112662	0.170315	0.295213	0.275867	0.155342	0.26926	-0.395908	0.349024	0.680596	0.135571	0.0744094	0.386929	0.476239	0.373519	0.74727	0.296143	0.0254158	0.0734235	1.23624	0.400677	0.529709	-0.204677	2.3236e-06	0.000154982	1.61215	0.0164918	0.0306276	1.30369	0.000191394	0.00165875	1.74481	0.0288033	0.124814	0.667471	1.83441e-06	4.76947e-05	1.5664	0.000191663	0.000404046	1.46426	38.8734	2727.64	3226.84	2554.59	1895.42
4-hydroxybenzoic acid	267.085	11.772	0.39089	0.95212	-0.24591	0.0300182	0.0780474	0.722561	0.583544	0.700253	-0.0974296	0.431948	0.708805	0.225721	0.459742	0.719098	0.102412	0.373635	0.74727	0.159648	0.0012595	0.00893098	0.899522	0.147827	0.274536	-0.168113	0.000752913	0.00367045	1.22008	0.000350806	0.00158847	1.19498	0.0493316	0.10126	0.751042	0.871245	0.909548	0.0317287	0.0163363	0.0296334	0.775214	0.000303612	0.000577603	1.12891	4.58646	4.73684	7.45154	5.17426	4.28328
4-hydroxybutanoic acid	233.1	8.80478	0.476025	0.95212	0.111933	0.0344944	0.0815322	0.371552	0.334211	0.457342	-0.143724	0.74473	0.885268	-0.0387501	0.0820676	0.40008	0.29271	0.742345	0.877316	-0.0420266	0.00860158	0.0335462	0.586685	0.789231	0.867043	-0.038916	0.00106526	0.00453698	0.766903	7.03484e-06	0.000137179	1.34917	5.98651e-05	0.000667068	0.842342	0.0263703	0.124814	0.397518	0.00100422	0.00336432	0.524799	8.75796e-07	9.75277e-06	1.34589	4.05444	3.12348	2.95525	3.76218	2.01341
6-hydroxy-3-pyridinecarboxylic acid	268.075	11.4052	0.131876	0.95212	0.298859	0.000228103	0.00444801	0.377667	0.820738	0.842336	-0.0337471	0.708165	0.885268	0.0501539	0.0606906	0.386929	0.279732	0.052302	0.453284	0.462086	0.0132358	0.0448868	-0.51225	0.000381042	0.0042459	-0.573132	3.65233e-05	0.000811994	0.523401	0.513675	0.589216	0.183019	0.27151	0.358945	-0.179644	0.148946	0.297892	-0.259652	0.00101944	0.00336432	0.58314	6.17064e-05	0.000152681	0.594951	4.37014	7.63354	6.78513	7.38704	5.80142
Adenine	264.1	13.1553	0.470494	0.95212	-0.306592	0.0106371	0.0377134	1.03546	0.138145	0.256555	-0.302723	0.078688	0.438404	-0.359042	0.190418	0.550095	0.213987	0.347211	0.74727	0.287336	0.040243	0.0951198	0.824096	0.163679	0.29207	-0.236819	0.00566166	0.0119354	0.862272	0.164432	0.221133	0.492081	0.0920914	0.158116	0.820226	0.158671	0.309408	0.27989	0.00199946	0.00577622	0.753324	0.000718271	0.001245	1.13846	70.2339	202.999	364.142	266.506	222.554
Adenosine	230.1	16.5731	0.300493	0.95212	0.245814	0.0322953	0.0787199	0.55129	0.238559	0.372152	-0.187177	0.771772	0.885268	-0.0876614	0.762948	0.850142	0.110111	0.254313	0.74727	0.321641	0.987692	0.98784	-0.00257397	0.0114211	0.0445425	-0.734922	0.000163671	0.00159579	1.52614	0.0415814	0.0652763	1.00585	0.0852527	0.15113	0.430417	0.102828	0.236436	-0.437634	2.40836e-05	0.000234815	1.59465	1.68949e-06	1.3178e-05	1.41516	220.491	326.058	330.899	344.389	280.078
Alanine	116.1	7.22092	0.502641	0.95212	0.338449	0.30939	0.441673	-0.443329	0.111941	0.247053	-0.246039	0.022203	0.267608	-0.322419	0.52562	0.71927	0.108534	0.64921	0.868439	0.153364	0.049687	0.110731	1.11433	0.000201951	0.00315044	0.880492	0.00037697	0.00267306	1.27965	0.00916417	0.0216608	1.63315	0.0146154	0.0456001	1.69882	0.000103365	0.00403124	1.23507	0.000312408	0.00174056	1.32516	2.46533e-05	6.81274e-05	2.10893	36.8686	2672.19	1712.64	1673.15	1097.45
Asparagine	188.078	11.6637	0.623716	0.95212	-0.307209	0.00487763	0.0211364	1.95498	0.134524	0.255923	-0.812489	0.237977	0.626515	-0.608477	0.466575	0.719098	0.446999	0.442146	0.783805	-0.367978	0.659154	0.779	0.234012	0.0282964	0.0788256	-1.4331	0.00446312	0.0105492	1.83915	0.455817	0.538692	0.327355	0.294018	0.372673	0.739292	0.756676	0.843153	-0.173614	0.000185581	0.00119011	2.03194	0.321439	0.353963	0.567854	0.223076	4.102	17.7093	17.8145	12.7548
Aspartic acid	232.1	11.0802	0.637521	0.95212	0.221111	0.632986	0.748075	-0.168375	0.0757142	0.21873	-0.354831	0.000252099	0.00983186	-0.654989	0.320148	0.674906	0.13965	0.0166251	0.393073	0.699783	0.827604	0.905797	0.0786433	0.0131778	0.048946	-0.42537	3.9739e-06	0.000154982	1.09522	0.187979	0.244373	0.495599	0.141033	0.220011	0.654586	0.711082	0.803831	0.0691108	1.08931e-06	4.24831e-05	1.71369	7.22942e-08	2.81947e-06	1.85037	11.5601	1437.33	1213.23	1340.77	669.634
beta-alanine	248.1	10.4345	0.827339	0.96317	0.103993	0.0155598	0.0466793	1.26763	0.387024	0.511659	-0.10684	0.583657	0.85242	-0.0695965	0.15445	0.469207	0.24013	0.143303	0.657506	0.497656	0.0648244	0.129649	1.00305	0.00549086	0.0285525	-0.405845	0.00238585	0.00646523	1.88118	0.0214874	0.0386815	1.2024	0.0257819	0.0693445	1.21388	0.707707	0.803831	-0.0588753	0.00048241	0.00221341	1.61504	9.38929e-05	0.000209247	1.76965	0.354773	14.3633	26.4179	20.2743	31.7335
Cellobiose	361.189	17.1315	0.437057	0.95212	-0.866145	0.194167	0.32924	0.28228	0.167266	0.283625	-0.252446	0.629457	0.85242	-0.0724627	0.141764	0.469207	0.352365	0.383379	0.747588	-0.165894	0.244079	0.346148	1.67219	0.049276	0.113045	-0.420683	0.000432551	0.00281158	0.877062	0.000242269	0.0012598	1.32555	0.0019455	0.00948433	1.05849	0.382038	0.532779	0.184128	0.00285015	0.00729228	0.720837	1.10275e-05	4.023e-05	1.23212	223.813	32.7538	36.2477	20.7779	18.6876
Citric acid	273.1	12.8684	0.95834	0.993568	0.0379014	0.571434	0.68572	-0.303902	0.114025	0.247053	-0.682722	0.12741	0.584587	-0.633291	0.865201	0.911968	-0.0776031	0.97326	0.994399	-0.00990643	0.813057	0.905797	-0.14512	0.436435	0.558064	0.41188	0.00390146	0.0095098	0.982538	0.00277183	0.00864812	1.99829	0.342896	0.40524	0.575504	0.0105268	0.0743846	1.017	0.00346564	0.0081915	1.58108	1.04221e-06	9.75277e-06	2.62168	614.395	1393.81	263.236	395.327	71.3811
Digalactosylglycerol	204.1	19.8156	0.501542	0.95212	0.0909562	0.00208573	0.0125144	-0.487976	0.0805502	0.22439	-0.17309	0.982338	0.994651	0.00245196	0.125724	0.469207	0.175875	0.0026269	0.142111	0.288699	0.0265233	0.0738864	0.333549	0.0145819	0.0516995	-0.287982	0.00258919	0.00662415	0.476297	0.0088811	0.0216477	0.344089	0.000317276	0.00247475	0.597595	0.540647	0.663375	0.0609832	0.000704897	0.0027861	0.564936	4.09236e-06	1.99503e-05	0.630336	3420.55	2831.84	3992.23	3558.36	2429.33
Ethanolamine	174.1	9.12137	0.635115	0.95212	0.175734	0.54074	0.659027	0.141991	0.256611	0.387546	-0.13859	0.618212	0.85242	-0.0459022	0.105512	0.457221	0.163907	0.239028	0.74727	0.336605	0.83612	0.905797	0.0647709	0.0265197	0.0766124	-0.218932	0.00181173	0.00565259	0.487153	0.420713	0.512743	0.275215	0.178895	0.258404	0.379095	0.508305	0.640657	0.0835656	4.01218e-05	0.000347722	0.574926	2.05862e-05	6.17586e-05	0.657722	79.2749	1707.45	2070.32	1884.93	1414.85
Fructose	217.1	13.2001	0.561074	0.95212	0.242176	0.0125545	0.0408023	-1.02921	0.18716	0.310605	-0.356837	0.37929	0.705297	-0.184613	0.576041	0.720721	0.0727267	0.290064	0.74727	-0.188156	0.0358292	0.0911017	1.26452	0.343386	0.474533	0.213213	0.0154938	0.0274663	0.546523	0.000381353	0.00158847	1.29014	0.00140362	0.00842174	1.86353	0.000971785	0.0252664	0.642777	0.00550429	0.011926	0.56784	4.94073e-07	9.75277e-06	1.2866	4542.05	3805.67	2346.89	1302.36	1062.59
Fumaric acid	245.1	9.77983	0.422841	0.95212	0.996521	0.330987	0.461017	-1.27487	0.148812	0.266695	-0.552708	0.463449	0.708805	0.571164	0.495426	0.719098	0.235893	0.727739	0.873287	0.0884157	0.209585	0.314518	-0.75699	0.89577	0.919343	0.0487473	0.728886	0.748067	-0.199688	0.000108483	0.000705139	2.40557	0.471893	0.525823	0.792239	0.0277219	0.124814	0.837348	0.194508	0.257147	-1.22952	0.000893265	0.00148604	1.92282	1152.03	938.035	165.85	169.247	72.6754
Galactinol	204.1	18.8069	0.364599	0.95212	0.160182	0.000321077	0.0050088	-0.834285	0.328798	0.457342	-0.123898	0.68131	0.885268	-0.0523552	0.274069	0.647798	0.142246	0.318313	0.74727	0.0743238	0.000309805	0.00345211	1.06822	0.164757	0.29207	-0.166919	0.0473065	0.0670892	0.327615	0.000302644	0.00147539	0.585197	1.23234e-05	0.000480613	1.3523	0.467247	0.620459	0.0992255	0.000454445	0.00221341	0.534317	2.59442e-06	1.46303e-05	0.711876	999.989	672.131	836.832	838.527	503.756
Galactonic acid	374.282	13.8485	0.515794	0.95212	0.234372	0.000703906	0.00837995	1.04612	0.109253	0.247053	0.469514	0.735812	0.885268	-0.0470971	0.213252	0.572212	0.40374	0.107611	0.559577	0.407745	0.170226	0.283267	-0.544617	0.285531	0.430701	-0.4186	0.214804	0.25007	0.203078	0.853028	0.887149	0.0519547	0.0112941	0.0383018	-0.779759	0.049002	0.169335	-0.484374	0.947902	0.947902	0.00749001	0.0010822	0.00172269	0.506796	0.108104	0.862737	1.00705	1.08965	0.470667
Galactosylglycerol	204.1	15.2561	0.487962	0.95212	0.0756409	0.00323882	0.0157892	0.305014	0.471593	0.593294	-0.0759555	0.920578	0.972879	0.011039	0.334816	0.687253	0.110398	0.358407	0.74727	0.0671928	0.0631263	0.129575	-0.205232	0.192408	0.326257	-0.0964168	0.502381	0.529536	-0.0820622	0.0418438	0.0652763	0.245617	0.630809	0.664907	-0.0536356	0.509241	0.640657	0.0899366	0.38693	0.450456	-0.0642445	0.00121257	0.00181886	0.30177	1721.87	1261.14	1870.41	1582.45	1401.23
Gentiobiose	204.1	17.9067	0.34724	0.95212	0.233513	5.26575e-06	0.000410729	-4.19543	0.57359	0.699063	0.284015	0.285692	0.636684	-0.701003	0.95628	0.95628	0.0440213	0.486754	0.798915	0.211168	1.67003e-05	0.000325656	5.40918	0.126434	0.252497	1.94115	0.27061	0.305907	-0.830089	0.0546884	0.0820325	1.16237	3.51587e-06	0.000274238	5.35868	0.0629578	0.169335	1.70116	0.694425	0.731962	0.160809	5.51541e-07	9.75277e-06	2.07454	558.387	444.288	644.689	363.993	255.613
Glucaric acid	333.1	14.0882	0.0889472	0.95212	-1.33411	0.00123244	0.00948636	1.72101	0.049706	0.193853	-0.42466	0.831984	0.940504	0.084797	0.553018	0.720721	-0.345113	0.399346	0.752794	-0.289773	0.98187	0.98784	-0.00982163	0.408502	0.531052	0.486133	0.0349566	0.0524348	0.800586	0.00374595	0.0112379	1.18612	0.0679613	0.129292	-0.919269	0.0773589	0.194645	0.56568	0.266248	0.32964	0.460184	0.0908635	0.109036	0.811553	6.19164	6.15092	9.2205	0.845414	6.70203
Gluconic acid	333.1	13.8813	0.84223	0.966087	0.0538506	0.0117198	0.0397456	0.576695	0.61576	0.716855	0.160377	0.0615648	0.411456	-0.438949	0.65109	0.76947	0.185082	0.371559	0.74727	0.133929	0.0043368	0.0184543	1.22135	0.0478299	0.113045	0.872348	0.00110516	0.00453698	0.732384	9.44198e-07	3.68237e-05	1.62746	0.00267725	0.0122838	1.11482	0.0590403	0.169335	0.897053	0.00517665	0.0115365	1.06705	2.81351e-06	1.46303e-05	2.20034	1615.53	997.72	1045.85	908.622	500.06
Glucopyranose	204.1	13.6934	0.571869	0.95212	-0.364184	0.975579	0.975579	0.0185395	7.94149e-05	0.00309718	-1.83093	0.00308323	0.0801639	-1.78966	0.476916	0.719098	-0.41986	0.070316	0.468203	0.764613	0.0247295	0.0734235	1.74561	0.475361	0.598035	-0.199419	0.00103298	0.00453698	4.1919	0.00597963	0.0160832	2.04993	0.0308463	0.0765058	3.21236	0.194966	0.36208	1.21166	0.000198352	0.00119011	6.16318	0.000129444	0.000280462	4.6042	1545.48	238.603	1463.13	2184.89	421.712
Glucose	319.2	13.3477	0.893742	0.981857	-0.0273861	0.0223112	0.0600095	-0.45675	0.0437056	0.189391	-0.233183	0.994651	0.994651	-0.000870205	0.721885	0.817306	0.0374275	0.344975	0.74727	-0.143043	0.0284417	0.0764983	0.457529	0.292549	0.430701	-0.116404	0.0804873	0.106407	0.252539	0.0299482	0.0486659	0.442029	0.00440023	0.0171609	0.663326	0.145734	0.297892	0.154207	0.0251751	0.0436369	0.422173	0.00564462	0.00786215	0.299856	5715.23	5191.04	4679.32	3256.13	3139.32
Glucose methoxyamine	291.116	13.0474	0.242815	0.95212	-0.414651	0.77897	0.821077	-0.0774139	0.00424232	0.0472716	-0.621967	0.0308779	0.267608	-0.541717	0.566532	0.720721	-0.176904	0.617758	0.868439	0.0944902	0.0147336	0.0478843	-0.721875	0.283631	0.430701	-0.273413	0.435481	0.477939	-0.179825	0.506392	0.589216	-0.160659	0.0309457	0.0765058	-0.514559	0.466962	0.620459	0.17165	0.0280285	0.0475266	0.845693	0.00606892	0.00816166	0.475549	6.78584	2.89966	5.40923	8.23254	2.99773
Glutamic acid	246.1	11.6964	0.993568	0.993568	0.00365155	0.158935	0.291132	-0.565071	0.150443	0.266695	-0.209204	0.15379	0.626515	-0.339638	0.917236	0.941374	0.0170479	0.089592	0.510867	0.492276	0.209679	0.314518	0.521462	0.861374	0.895829	0.0157822	0.527965	0.549084	-0.11602	0.747126	0.787512	-0.10602	0.093248	0.158116	0.734318	0.246298	0.405178	0.242035	0.126341	0.182492	0.35531	0.00114715	0.00175446	0.725894	0.148551	1540.47	1804.62	2199.77	1311.7
Glutaric acid	261.084	10.2467	0.307223	0.95212	2.84091	0.25449	0.401807	-4.91126	0.861252	0.872438	-0.0586355	0.336647	0.680596	4.14591	0.0134382	0.386929	0.444546	0.19498	0.74727	0.321911	5.59073e-07	1.45359e-05	1.23444	0.0168373	0.0556211	0.520443	6.1978e-05	0.000811994	1.22265	0.00523274	0.0151168	0.723222	0.265634	0.357232	4.13398	0.00187285	0.0292165	1.02362	0.400268	0.459131	-2.48537	0.366981	0.392117	-3.10078	15.5369	12.0424	14.4769	15.2622	12.4896
Glyceric acid	292.1	9.70482	0.86509	0.974745	0.0468811	0.00117537	0.00948636	0.628179	0.0247839	0.128876	-0.289771	0.753319	0.885268	-0.0373012	0.879255	0.914425	-0.0208673	0.54243	0.829599	0.109425	0.0101112	0.0375559	-0.626958	0.000117432	0.00228992	-0.684523	0.000533228	0.00313782	0.459081	0.00145259	0.00472091	0.791945	0.113476	0.180635	-0.290306	0.0101181	0.0743846	-0.415619	0.000770917	0.00286341	0.685508	0.000203423	0.000417552	0.938671	137.574	83.3424	105.515	90.738	34.9279
Glycerol	205.1	9.20472	0.623783	0.95212	0.062683	0.301422	0.441673	0.258522	0.0957468	0.240911	-0.222256	0.972713	0.994651	0.00428761	0.061501	0.386929	0.19716	0.967306	0.994399	0.00517189	0.00221465	0.0123388	0.566226	0.047109	0.113045	-0.21876	0.0128325	0.0232776	0.861093	0.000817441	0.0028982	0.69701	2.74967e-05	0.000492344	0.851164	0.122068	0.26448	0.200655	0.000540894	0.00234387	0.653666	6.4596e-05	0.000152681	0.697894	1208.78	930.402	1390.54	1192.54	960.259
Glycine	174.1	9.48812	0.282239	0.95212	1.13263	0.257568	0.401807	-0.946271	0.973162	0.973162	-0.00886675	0.22525	0.626515	-0.198776	0.146429	0.469207	0.316432	0.52841	0.824319	0.232085	0.282237	0.393116	1.69816	0.000352799	0.0042459	-0.72964	0.00152257	0.00524208	2.12088	0.00766163	0.0192776	1.72351	0.0522292	0.104458	2.83966	0.221691	0.384265	-0.404342	0.00103518	0.00336432	1.95987	0.000299574	0.000577603	2.15437	100.215	1769.85	396.748	161.39	90.182
Glycolic acid	177.032	6.80452	0.806994	0.95372	-0.0682643	0.16312	0.291132	-0.294468	0.0211625	0.128028	-0.399099	0.231182	0.626515	0.158538	0.630393	0.756471	0.0813532	0.653913	0.868439	-0.0991362	0.351348	0.464494	0.257312	0.346774	0.474533	-0.148995	0.00740381	0.0148076	0.528275	9.64331e-05	0.000683798	1.89793	0.0138441	0.0449932	0.588147	0.0667145	0.173458	0.331457	0.00396818	0.00910347	0.897058	2.53294e-05	6.81274e-05	1.64026	5.61158	2.75126	3.16881	4.02675	1.79719
Guanine	352.144	14.4216	0.506831	0.95212	-0.366789	0.00178921	0.0116299	1.45151	0.0353006	0.17209	-0.639178	0.0681268	0.411456	-0.760918	0.51488	0.719098	0.325791	0.290799	0.74727	0.333867	0.231814	0.335772	0.497406	0.0108708	0.0445425	-1.00454	6.24611e-05	0.000811994	1.70905	0.01158	0.02509	1.57128	0.236112	0.32887	0.769795	0.923094	0.947386	-0.0395715	0.00017463	0.00119011	1.94757	2.77845e-06	1.46303e-05	2.66606	0.0497739	53.3688	79.3551	54.7281	49.3645
Heptanoic acid	188.1	8.12943	0.619685	0.95212	0.323981	0.0628242	0.136119	1.1772	0.790023	0.821624	0.0803591	0.175665	0.626515	0.324148	0.128721	0.469207	-0.235316	0.833581	0.941044	0.0416543	5.66009e-08	4.41487e-06	-2.07975	0.00228026	0.0148217	-0.481666	0.020829	0.0333224	-0.946067	0.122446	0.167558	-0.410856	0.00857619	0.0304065	-1.83613	0.0561527	0.169335	-0.797341	0.00015117	0.00117913	-1.01168	0.00582825	0.0079755	-0.693349	11.2607	19.0366	19.5899	28.8146	15.8454
Homoserine	160	10.5009	0.526739	0.95212	-0.326472	0.311436	0.441673	-0.645822	0.712853	0.794442	-0.181151	0.200801	0.626515	0.645476	0.688398	0.801419	-0.354169	0.98165	0.994399	0.0135743	0.614071	0.736885	0.23871	0.751114	0.837951	-0.220642	0.331514	0.369401	0.497139	0.0697855	0.102703	1.18883	0.86261	0.873813	0.0933894	0.544308	0.663375	-0.39366	0.406332	0.459331	0.748128	0.36671	0.392117	0.556927	3.29172	4.25504	9.50972	4.70695	8.1692
Inositol	305.1	14.2964	0.603643	0.95212	0.0737208	0.109769	0.21405	-0.178185	0.0693855	0.21873	-0.18431	0.452144	0.708805	-0.153301	0.452649	0.719098	0.107691	0.702479	0.873287	0.0383412	0.00449528	0.0184543	0.538419	0.670437	0.803828	-0.056621	0.906043	0.906043	-0.0234284	0.00580091	0.0160832	0.617591	3.15605e-05	0.000492344	0.79645	0.0493144	0.169335	0.23538	0.297469	0.36254	0.122298	1.12532e-06	9.75277e-06	0.809233	1432.36	1005.52	1210.49	1101.12	789.236
Isoleucine	158.1	9.37143	0.797098	0.95372	-0.111152	0.0408538	0.0937233	0.889499	0.0659159	0.21873	-0.273369	0.405872	0.705297	-0.16185	0.235992	0.593787	0.232204	0.224672	0.74727	0.393316	0.037375	0.0911017	1.05573	0.603208	0.73516	-0.0908798	0.00480402	0.0107061	1.34477	0.0147283	0.0294566	1.46702	0.0165009	0.0495028	1.21795	0.0251097	0.124814	0.414693	0.00280488	0.00729228	1.12703	6.83007e-06	2.9597e-05	2.02219	16.0383	142.1	279.942	169.021	228.515
Lactic acid	117.069	6.56245	0.564459	0.95212	0.136821	0.0495924	0.11052	-0.54899	0.735795	0.794442	-0.0930107	0.268028	0.626515	0.150614	0.292768	0.649054	0.605899	0.523734	0.824319	-0.160929	0.743884	0.853279	-0.0917875	0.689074	0.803828	0.124055	0.0189233	0.0328003	0.492134	0.679005	0.735588	0.0825381	0.550672	0.589366	0.138044	0.177639	0.337948	0.822964	0.005948	0.0123216	0.591315	0.256554	0.298675	-0.229006	76.8749	46.6401	90.8128	90.0899	67.9931
Leucine	158.1	9.17135	0.591464	0.95212	-0.252612	0.00627189	0.0244604	1.09171	0.0620837	0.21873	-0.319562	0.453386	0.708805	-0.158888	0.4998	0.719098	0.138042	0.274694	0.74727	0.354279	0.14045	0.24898	0.659069	0.690468	0.803828	-0.0715606	0.00139356	0.00524208	1.08687	0.0218204	0.0386815	1.2923	0.106689	0.177058	0.726019	0.0615934	0.169335	0.386043	0.00600285	0.0123216	0.817408	1.34943e-05	4.38565e-05	1.80547	0.289662	322.495	599.963	416.115	431.26
Lysine	230.1	13.3886	0.646954	0.95212	0.202392	0.458916	0.596591	-0.256704	0.131546	0.255923	-0.204732	0.732339	0.885268	0.113879	0.372224	0.707852	0.198035	0.0916941	0.510867	-0.444327	0.0552043	0.117179	1.04486	0.536545	0.664294	-0.123853	0.00152013	0.00524208	1.41972	0.00623807	0.016219	1.20596	0.00709172	0.0263407	1.45199	0.106151	0.236566	0.278914	0.0359043	0.0583445	0.78698	0.00110442	0.0017229	0.647756	262.298	218.473	142.527	71.6209	71.4808
Maleic acid	245.1	9.47158	0.263941	0.95212	1.65144	0.199879	0.331714	-2.22661	0.021338	0.128028	-0.538545	0.344162	0.680596	1.85302	0.0544457	0.386929	0.394596	0.118631	0.578324	-0.282425	0.0744212	0.141582	0.977591	0.266226	0.425885	-0.247852	0.0368952	0.0542987	1.31216	3.6212e-05	0.000470756	1.65158	0.150559	0.225839	3.16757	0.00180159	0.0292165	0.685288	0.54919	0.586806	-0.871296	0.704124	0.732289	-0.483863	11.935	8.15104	4.65528	4.10613	3.14406
Malic acid	233.1	10.8634	0.99014	0.993568	0.00959455	0.474531	0.606777	-0.400362	0.0902511	0.234653	-0.444662	0.235615	0.626515	-0.339865	0.825113	0.881628	0.0630843	0.999563	0.999563	-0.000111233	0.874047	0.933914	-0.0983552	0.0930928	0.191085	-0.540028	0.000126078	0.00140487	0.808119	7.73353e-05	0.000619825	2.10721	0.525797	0.577637	0.355901	0.874565	0.909548	-0.0322817	0.000714385	0.0027861	1.14352	9.42602e-07	9.75277e-06	2.44697	863.137	654.279	153.143	176.429	45.9094
Maltose	361.2	17.2316	0.405985	0.95212	0.75999	0.0757494	0.159688	-1.83916	0.40789	0.530256	-0.233813	0.886789	0.960688	-0.0374682	0.0651389	0.386929	0.324877	0.725881	0.873287	-0.109957	0.174323	0.283274	2.03616	0.02472	0.07416	0.587353	0.0467486	0.0670892	0.826353	0.0461577	0.0705941	0.78072	0.0353272	0.0787293	3.02997	9.64085e-05	0.00403124	1.14604	0.0679386	0.099985	0.916006	0.0234478	0.0299825	0.708231	3028.33	1990.77	448.15	184.278	86.0897
Maltotriose	204.1	20.3575	0.355133	0.95212	-0.615743	0.96243	0.974929	0.0237593	0.0041698	0.0472716	-0.772293	0.269147	0.626515	0.428463	0.369983	0.707852	0.152799	0.856592	0.941044	-0.0396331	0.170686	0.283267	0.782245	0.00181449	0.0148217	-0.626725	0.00217651	0.0062877	0.451162	0.0102383	0.0234879	0.816222	0.202032	0.286517	0.938796	0.23883	0.404973	0.298367	0.857617	0.880186	-0.0644879	0.261939	0.300459	0.348125	48.7232	22.8431	31.8522	13.3947	9.40975
Mannitol	333.1	13.5559	0.984273	0.993568	0.00907477	0.271543	0.415301	0.270224	0.0734161	0.21873	-0.176943	0.406902	0.705297	-0.127596	0.360843	0.707852	0.169893	0.317652	0.74727	-0.367204	0.46825	0.589089	0.353126	0.0230613	0.0719513	-0.266871	0.0923459	0.118082	0.343411	0.0164479	0.0306276	1.33828	0.0351195	0.0787293	0.539143	0.642998	0.759907	0.0799645	0.0328041	0.0544408	0.506574	2.0072e-05	6.17586e-05	1.09868	20.2639	5.92573	7.64447	5.37679	5.00105
Melibiose	361.2	18.1052	0.187145	0.95212	0.418149	0.00252588	0.0131346	-1.545	0.427363	0.546464	0.448982	0.115796	0.564507	-0.661932	0.473897	0.719098	0.356161	0.40535	0.752794	0.355944	2.35416e-05	0.000367249	3.93406	0.00261776	0.0157065	2.38544	0.156384	0.189819	0.60921	0.0140975	0.028937	2.06779	0.000109244	0.00106513	3.90323	0.011075	0.0743846	2.29262	0.00805229	0.015702	1.12055	0.000224732	0.000449464	3.08567	80.4977	82.2438	103.501	59.62	37.5604
N-Actyl glucosamine	87.0278	14.2397	0.177631	0.95212	0.262049	0.137106	0.260836	0.256656	0.266235	0.387546	-0.115607	0.733213	0.885268	-0.0372839	0.427766	0.719098	0.170607	0.559809	0.839714	-0.0805147	0.556754	0.678544	0.0788779	0.0613718	0.132972	-0.230397	0.0200181	0.0332215	0.328851	4.60342e-05	0.000512953	1.13796	0.0242055	0.0674296	0.456533	0.780187	0.857107	0.0558171	0.201742	0.262264	0.193561	2.52322e-06	1.46303e-05	1.09473	3.36816	2.60371	2.98773	2.30715	2.13316
n-hexadecanoic acid	313.29	13.9225	0.874771	0.974745	-0.0283612	0.277412	0.416117	-0.236221	0.0171448	0.121572	-0.34993	0.252156	0.626515	0.220042	0.249577	0.608343	0.141512	0.0201576	0.393073	0.342267	0.00305699	0.0158963	-0.357842	5.45856e-05	0.00141923	-0.642387	0.0209333	0.0333224	-0.396629	0.707189	0.755627	0.0500693	0.858364	0.873813	-0.0362731	0.327232	0.490848	-0.150945	0.497619	0.54668	0.162027	0.322197	0.353963	0.172294	743.324	775.274	1039.92	1069.66	907.633
n-Octadecanoic acid	341.2	14.8297	0.797879	0.95372	-0.0452943	0.685295	0.762472	-0.0848606	0.00961261	0.0749784	-0.367136	0.388191	0.705297	0.12698	0.220082	0.572212	0.141866	0.0386043	0.429258	0.322328	0.00342742	0.0167087	-0.369079	2.17404e-05	0.000847876	-0.661907	0.0841485	0.109393	-0.313568	0.622914	0.684328	0.0781692	0.805176	0.837383	-0.0472374	0.296412	0.453336	-0.152905	0.162266	0.221657	0.314659	0.0519898	0.0654066	0.273517	453.188	480.136	641.206	689.462	557.584
Pentonic acid-1,4-lactone	231.095	12.4471	0.442058	0.95212	0.327753	0.66024	0.762472	-0.105497	0.643479	0.738108	0.071451	0.263986	0.626515	0.145438	0.823504	0.881628	0.0685862	0.0325746	0.429258	0.200056	0.477445	0.591123	0.325699	0.292656	0.430701	-0.224636	0.0593672	0.08269	0.311036	0.178605	0.236122	0.185278	0.0467933	0.0986454	0.582001	0.377763	0.532779	-0.227501	0.54449	0.586806	0.0651342	0.00822771	0.010696	0.239896	27.6864	19.3821	9.78817	14.323	9.25007
Phenylalanine	218.1	11.7608	0.71963	0.95372	-0.173208	0.0186413	0.0519293	1.09422	0.0241571	0.128876	-0.422276	0.193793	0.626515	-0.333793	0.573394	0.720721	0.119959	0.278063	0.74727	0.342514	0.0810839	0.150584	0.803587	0.314065	0.445402	-0.181398	0.00240374	0.00646523	1.39878	0.0161599	0.0306276	1.38188	0.063358	0.123548	1.05266	0.103062	0.236436	0.360837	0.00140698	0.00422094	1.30585	5.6322e-06	2.58419e-05	2.05819	2.08452	116.512	182.784	117.484	120.731
Phosphoric acid	299.1	9.21305	0.147443	0.95212	-1.14874	0.00242193	0.0131346	1.53671	0.00802575	0.0729936	0.852229	0.635829	0.85242	-0.0756085	0.389756	0.707852	0.350657	0.633046	0.868439	-0.125114	0.0699432	0.136389	1.71618	0.356765	0.479787	0.265438	0.011716	0.0217583	0.925307	0.000386935	0.00158847	1.35508	0.352513	0.410388	-0.284795	0.499282	0.640657	-0.236134	0.0135956	0.0252489	1.05571	0.00170173	0.00250443	1.30558	1599.87	1313.85	408.519	135.796	528.69
Proline	142.1	9.40475	0.771502	0.95372	-0.128651	0.702031	0.762472	-0.15585	0.127455	0.255923	-0.305402	0.068576	0.411456	-0.505442	0.0703859	0.386929	0.310033	0.166944	0.68535	0.49971	0.00148573	0.00965727	4.13692	0.811275	0.878881	-0.0306246	0.000563198	0.00313782	3.37177	0.0113118	0.02509	1.6043	0.000860127	0.00609908	4.31368	0.0154604	0.0861368	0.58481	6.6051e-06	9.60259e-05	4.08416	6.35253e-05	0.000152681	2.60945	2.50635	4031.43	4850.19	4563.43	2807.57
Pyroglutamate	156.1	11.1297	0.188657	0.95212	0.405604	0.676668	0.762472	-0.131249	0.192933	0.313516	-0.256732	0.0261926	0.267608	0.501188	0.0689874	0.386929	0.377313	0.432128	0.783805	0.231328	0.000477268	0.00465336	2.30086	0.752007	0.837951	-0.0592572	0.00188627	0.00565881	1.8688	0.435595	0.522714	0.246898	4.78634e-05	0.000622224	2.9632	0.0123974	0.0743846	0.574787	0.00129395	0.00403713	1.05485	0.908757	0.908757	-0.0229613	1533.55	2652.52	3156.26	2597.97	1145.44
Ribonic acid	333.1	12.5483	0.759319	0.95372	-0.0409363	0.000859482	0.00837995	0.459018	0.0900125	0.234653	-0.214775	0.0607648	0.411456	-0.330237	0.594336	0.724346	0.17185	0.656896	0.868439	0.0372921	0.811783	0.905797	0.0332567	0.838019	0.883318	0.0334366	0.019534	0.0331229	0.358758	1.3211e-05	0.000206092	1.00844	0.078339	0.145487	0.207096	0.21477	0.384265	0.420062	0.000465001	0.00221341	0.635343	1.75029e-08	1.36523e-06	1.37597	18.0569	13.9942	15.6556	16.7941	10.7634
Salicylic acid-glucopyranoside	267.053	16.3387	0.398979	0.95212	0.219601	0.702683	0.762472	-0.099952	0.107118	0.247053	-0.450569	0.575117	0.85242	0.222951	0.390226	0.707852	0.23071	0.63587	0.868439	0.0855063	0.363375	0.472387	0.158248	0.837918	0.883318	-0.0509895	0.899117	0.906043	-0.027214	0.000639008	0.00249213	1.12436	0.031387	0.0765058	0.828418	0.0441377	0.169335	0.63029	0.821512	0.854373	-0.0808705	0.00453291	0.00654754	0.986913	1.40358	1.82382	1.97303	1.36782	1.61772
Serine	204.1	9.93822	0.950286	0.993568	0.0286104	0.0182539	0.0519293	0.81573	0.268301	0.387546	-0.201693	0.860252	0.945066	-0.0271642	0.0548704	0.386929	0.331823	0.160029	0.68535	0.400198	0.910883	0.96012	0.0396897	0.00199223	0.0148217	-0.535528	0.441174	0.477939	0.149746	0.892041	0.915516	-0.0430914	0.471005	0.525823	0.269993	0.991894	0.991894	-0.00201213	0.062959	0.0944385	0.283286	0.00680889	0.00900158	0.384271	0.81651	1385.16	2367.58	1317.07	1454.71
Shikimic acid	204.1	12.7669	0.261796	0.95212	0.679971	0.000156808	0.00444801	1.43695	0.104966	0.247053	-0.184048	0.644779	0.85242	0.12802	0.94461	0.95628	-0.0101353	0.491372	0.798915	-0.193358	0.00102065	0.00796103	-1.50015	0.142552	0.271197	-0.163576	0.000280532	0.00218815	1.27921	0.00022722	0.0012598	1.09041	0.0349353	0.0787293	-0.636135	0.943833	0.95609	0.0103364	2.53094e-06	4.93533e-05	1.10864	0.064545	0.0786643	0.769028	49.6968	4.91067	2.99286	24.1561	9.56055
Sinapinic acid	368.136	14.8978	0.685837	0.95372	-0.122859	0.806467	0.838726	0.0907343	0.00236115	0.0376614	-1.39291	0.922988	0.972879	0.017232	0.0240816	0.386929	0.496619	0.968099	0.994399	0.0126532	0.0111475	0.0395229	-0.863572	0.00152649	0.0148217	-1.44299	0.0669528	0.0916196	0.548387	0.199764	0.255436	0.334522	0.320516	0.384619	0.406477	0.0859105	0.209407	0.446536	0.0523338	0.0816408	1.98413	0.280455	0.317036	0.329943	1.92878	1.64234	1.42258	1.8065	1.75096
Spermidine	144.1	14.981	0.401586	0.95212	-0.546111	0.00133782	0.00948636	3.53481	0.329119	0.457342	-0.418348	0.0101323	0.186892	-1.40988	0.723002	0.817306	0.235904	0.723246	0.873287	0.119052	0.00446925	0.0184543	-1.26556	0.00225841	0.0148217	-1.698	0.0105779	0.0201239	1.59145	0.104867	0.146064	0.783754	0.0808855	0.146722	-1.39332	0.127757	0.269325	-1.04375	4.96633e-07	3.87374e-05	2.49621	2.2512e-05	6.50347e-05	2.31268	0.0973055	9.88237	10.6814	8.11131	6.69603
Succinic acid	247.1	9.52145	0.346207	0.95212	1.3511	0.370931	0.498839	-1.2376	0.268028	0.387546	-0.185978	0.334048	0.680596	1.01827	0.044057	0.386929	0.284366	0.940068	0.994399	0.00687725	0.403944	0.516518	0.141161	0.0346576	0.0901098	-0.333838	0.000267568	0.00218815	0.81531	7.85868e-07	3.68237e-05	1.14608	0.289523	0.372673	1.67824	0.382508	0.532779	0.136506	0.922539	0.93452	0.0704939	0.848858	0.859883	0.134686	47.996	35.1278	32.3305	35.4571	24.6819
Sucrose	437.2	16.6984	0.382026	0.95212	1.45594	0.445962	0.589577	0.970517	0.0477823	0.193853	-3.87888	0.0292151	0.267608	-2.3768	0.0187884	0.386929	-0.638258	0.240519	0.74727	-2.05012	0.0555847	0.117179	-3.27319	0.0522362	0.116412	-3.48115	0.158183	0.189819	2.18733	0.234602	0.295145	2.02572	0.296228	0.372673	2.06164	0.254535	0.405178	-0.240521	0.324737	0.389684	1.46971	0.198221	0.234261	2.35241	10.3719	7.98551	4.583	8.66245	4.89208
Threitol	205.091	11.022	0.453215	0.95212	0.307642	0.000858413	0.00837995	0.939471	0.726209	0.794442	0.0369804	0.966454	0.994651	0.00472657	0.131118	0.469207	0.368486	0.85229	0.941044	-0.0280854	0.183918	0.288852	-0.444578	0.129486	0.252497	0.177258	0.00508898	0.0110261	0.502249	7.94647e-05	0.000619825	1.21808	0.437533	0.501876	-0.173916	0.0526736	0.169335	0.508763	0.0090465	0.0172104	0.358534	2.3409e-06	1.46303e-05	1.18527	3.51569	3.62445	0.891032	0.918399	1.36146
Threonic acid	292.1	11.3636	0.685587	0.95372	-0.12775	0.000214558	0.00444801	0.622887	0.00241419	0.0376614	-0.546278	0.175154	0.626515	-0.23714	0.782807	0.859985	-0.0820628	0.704066	0.873287	0.0711657	0.95004	0.98784	0.0194024	0.305446	0.4412	0.221441	0.0282426	0.0431945	0.353208	0.000217842	0.0012598	1.28103	0.0037128	0.015242	0.43793	0.0483736	0.169335	0.685656	0.0376431	0.0599217	0.637331	1.14598e-05	4.023e-05	1.58933	103.318	53.0747	135.223	97.1932	50.915
Threonic acid-1,4-lactone	141.071	10.0715	0.986809	0.993568	0.00964879	0.00380676	0.0174663	1.46607	0.543971	0.673489	-0.157588	0.0119803	0.186892	-0.478252	0.0715517	0.386929	0.473163	0.0583912	0.455451	0.586734	0.016579	0.0517265	1.75672	0.9755	0.9755	0.00443402	4.55684e-05	0.000811994	3.05024	0.0250344	0.0421083	1.15899	0.040224	0.087152	1.92396	0.0603973	0.169335	0.635185	7.38661e-06	9.60259e-05	2.67944	1.11594e-06	9.75277e-06	2.22398	0.240029	8.87845	18.0838	16.0903	11.989
Threonine	218.1	10.1549	0.75062	0.95372	0.135635	0.0939169	0.192777	0.551302	0.198218	0.315531	-0.153255	0.272549	0.626515	-0.146552	0.203049	0.565637	0.223834	0.224768	0.74727	0.360876	0.329579	0.443226	0.349749	0.0300029	0.0806974	-0.280351	0.000742626	0.00367045	1.06259	0.0920561	0.13297	0.700186	0.110024	0.178789	0.638639	0.561042	0.67325	0.0967381	1.377e-05	0.000153437	1.1462	1.16698e-05	4.023e-05	1.20761	1.04638	336.715	367.893	324.621	276.939
Tyrosine	218.1	13.4891	0.621919	0.95212	0.182739	0.762553	0.814782	0.0915283	0.34079	0.458304	-0.380379	0.204803	0.626515	-0.336664	0.0414267	0.386929	0.744329	0.473192	0.798915	0.156905	0.0372277	0.0911017	1.02715	0.267543	0.425885	-0.461	0.00162682	0.00528717	1.22505	0.000769724	0.00285897	1.42967	0.00311046	0.0134787	1.59027	0.0566972	0.169335	0.663709	0.0066565	0.013313	0.975086	7.6418e-06	3.13716e-05	1.92324	187.885	178.066	182.862	65.7156	65.8302
Uridine	217.1	15.8231	0.385254	0.95212	-2.41364	0.496963	0.615287	-0.680773	0.00190693	0.0376614	-0.411007	0.0949746	0.493868	0.825155	0.00833621	0.386929	0.402772	0.334704	0.74727	-2.80706	0.306166	0.418963	4.60328	0.00738128	0.0348607	-0.342056	0.00918806	0.0179167	0.664119	0.299369	0.370648	3.74928	0.145865	0.223087	2.60065	0.00296766	0.0330682	0.471723	0.128681	0.182493	-0.73121	0.730404	0.749625	0.117058	1189.15	33.1746	33.6088	22.3865	14.2811
Valine	144.1	8.62125	0.783311	0.95372	-0.125384	0.10077	0.20154	0.656583	0.0725168	0.21873	-0.232585	0.461167	0.708805	-0.129627	0.299564	0.649054	0.16416	0.230592	0.74727	0.383884	0.0435495	0.0999076	1.09829	0.175971	0.305016	0.193798	0.00631223	0.0129567	1.15626	0.0248567	0.0421083	1.21122	0.0192873	0.0557189	1.20549	0.00255037	0.0330682	0.590543	0.00339518	0.0081915	0.981495	1.18627e-05	4.023e-05	1.72474	9.17021	261.078	544.175	328.677	457.83
Xylitol	307.142	12.2261	0.587329	0.95212	0.272575	0.00828589	0.0307762	0.970963	0.0391756	0.179747	-0.305848	0.857702	0.945066	-0.0307618	0.582121	0.720721	-0.0995607	0.832664	0.941044	-0.0350269	4.09997e-07	1.45359e-05	-1.88095	0.92047	0.932424	-0.0108068	0.137308	0.17	0.239099	3.42613e-06	8.90794e-05	1.57005	0.00162734	0.00866108	-1.30253	0.356133	0.524121	0.19548	0.385406	0.450456	0.194308	3.69917e-05	9.61784e-05	1.56578	0.774614	1.24077	1.7494	2.60313	1.18457
Xylose	103	12.0958	0.733772	0.95372	0.0487668	0.496736	0.615287	0.0895772	0.753701	0.794442	-0.0442268	0.770747	0.885268	0.0370314	0.138899	0.469207	0.262716	0.641064	0.868439	-0.0704701	0.00215823	0.0123388	0.716434	0.217141	0.360362	-0.190104	0.00154574	0.00524208	0.579008	7.63012e-05	0.000619825	0.926931	2.83382e-05	0.000492344	0.809428	0.469321	0.620459	0.116838	0.260992	0.328345	0.190683	0.000443831	0.000805089	0.819429	727.874	578.144	868.587	505.478	550.227
		Index	-3		-2	-1		1	2		3
[truncated: 67 more columns]

## Sheet: DEG_format
name	A_WF vs A_ADH(1h)	A_WF vs A_ADH(24h)	CK_WF vs CK_ADH(1h)	CK_WF vs CK_ADH(24h)	S_WF vs S_ADH(1h)	S_WF vs S_ADH(1h)	A_ADH vs CK_ADH(1h)	S_ADH vs CK_ADH(1h)	A_ADH vs CK_ADH(24h)	S_ADH vs CK_ADH(24h)	A_WF vs CK_WF(1h)	S_WF vs CK_WF(1h)	A_WF vs CK_WF(24h)	S_WF vs CK_WF(24h)
Glucopyranose	-0.364184	0.0185395	-1.83093	-1.78966	-0.41986	0.764613	-1.74561	-0.199419	4.1919	2.04993	3.21236	1.21166	6.16318	4.6042
Melibiose	0.418149	-1.545	0.448982	-0.661932	0.356161	0.355944	-3.93406	2.38544	0.60921	2.06779	3.90323	2.29262	1.12055	3.08567
Guanine	-0.366789	1.45151	-0.639178	-0.760918	0.325791	0.333867	-0.497406	-1.00454	1.70905	1.57128	0.769795	-0.0395715	1.94757	2.66606
Citric acid	0.0379014	-0.303902	-0.682722	-0.633291	-0.0776031	-0.00990643	0.14512	0.41188	0.982538	1.99829	0.575504	1.017	1.58108	2.62168
Proline	-0.128651	-0.15585	-0.305402	-0.505442	0.310033	0.49971	-4.13692	-0.0306246	3.37177	1.6043	4.31368	0.58481	4.08416	2.60945
Malic acid	0.00959455	-0.400362	-0.444662	-0.339865	0.0630843	-0.000111233	0.0983552	-0.540028	0.808119	2.10721	0.355901	-0.0322817	1.14352	2.44697
Sucrose	1.45594	0.970517	-3.87888	-2.3768	-0.638258	-2.05012	3.27319	-3.48115	2.18733	2.02572	2.06164	-0.240521	1.46971	2.35241
Spermidine	-0.546111	3.53481	-0.418348	-1.40988	0.235904	0.119052	1.26556	-1.698	1.59145	0.783754	-1.39332	-1.04375	2.49621	2.31268
Threonic acid-1,4-lactone	0.00964879	1.46607	-0.157588	-0.478252	0.473163	0.586734	-1.75672	0.00443402	3.05024	1.15899	1.92396	0.635185	2.67944	2.22398
Gluconic acid	0.0538506	0.576695	0.160377	-0.438949	0.185082	0.133929	-1.22135	0.872348	0.732384	1.62746	1.11482	0.897053	1.06705	2.20034
Glycine	1.13263	-0.946271	-0.00886675	-0.198776	0.316432	0.232085	-1.69816	-0.72964	2.12088	1.72351	2.83966	-0.404342	1.95987	2.15437
Alanine	0.338449	-0.443329	-0.246039	-0.322419	0.108534	0.153364	-1.11433	0.880492	1.27965	1.63315	1.69882	1.23507	1.32516	2.10893
Gentiobiose	0.233513	-4.19543	0.284015	-0.701003	0.0440213	0.211168	-5.40918	1.94115	-0.830089	1.16237	5.35868	1.70116	0.160809	2.07454
Phenylalanine	-0.173208	1.09422	-0.422276	-0.333793	0.119959	0.342514	-0.803587	-0.181398	1.39878	1.38188	1.05266	0.360837	1.30585	2.05819
Isoleucine	-0.111152	0.889499	-0.273369	-0.16185	0.232204	0.393316	-1.05573	-0.0908798	1.34477	1.46702	1.21795	0.414693	1.12703	2.02219
Tyrosine	0.182739	0.0915283	-0.380379	-0.336664	0.744329	0.156905	-1.02715	-0.461	1.22505	1.42967	1.59027	0.663709	0.975086	1.92324
Fumaric acid	0.996521	-1.27487	-0.552708	0.571164	0.235893	0.0884157	0.75699	0.0487473	-0.199688	2.40557	0.792239	0.837348	-1.22952	1.92282
Aspartic acid	0.221111	-0.168375	-0.354831	-0.654989	0.13965	0.699783	-0.0786433	-0.42537	1.09522	0.495599	0.654586	0.0691108	1.71369	1.85037
Leucine	-0.252612	1.09171	-0.319562	-0.158888	0.138042	0.354279	-0.659069	-0.0715606	1.08687	1.2923	0.726019	0.386043	0.817408	1.80547
beta-alanine	0.103993	1.26763	-0.10684	-0.0695965	0.24013	0.497656	-1.00305	-0.405845	1.88118	1.2024	1.21388	-0.0588753	1.61504	1.76965
Valine	-0.125384	0.656583	-0.232585	-0.129627	0.16416	0.383884	-1.09829	0.193798	1.15626	1.21122	1.20549	0.590543	0.981495	1.72474
Glycolic acid	-0.0682643	-0.294468	-0.399099	0.158538	0.0813532	-0.0991362	-0.257312	-0.148995	0.528275	1.89793	0.588147	0.331457	0.897058	1.64026
Threonic acid	-0.12775	0.622887	-0.546278	-0.23714	-0.0820628	0.0711657	-0.0194024	0.221441	0.353208	1.28103	0.43793	0.685656	0.637331	1.58933
Xylitol	0.272575	0.970963	-0.305848	-0.0307618	-0.0995607	-0.0350269	1.88095	-0.0108068	0.239099	1.57005	-1.30253	0.19548	0.194308	1.56578
4-aminobutyric acid	0.112662	0.275867	-0.395908	0.135571	0.476239	0.296143	-1.23624	-0.204677	1.61215	1.30369	1.74481	0.667471	1.5664	1.46426
Adenosine	0.245814	0.55129	-0.187177	-0.0876614	0.110111	0.321641	0.00257397	-0.734922	1.52614	1.00585	0.430417	-0.437634	1.59465	1.41516
Ribonic acid	-0.0409363	0.459018	-0.214775	-0.330237	0.17185	0.0372921	-0.0332567	0.0334366	0.358758	1.00844	0.207096	0.420062	0.635343	1.37597
4-hydroxybutanoic acid	0.111933	0.371552	-0.143724	-0.0387501	0.29271	-0.0420266	-0.586685	-0.038916	0.766903	1.34917	0.842342	0.397518	0.524799	1.34589
Phosphoric acid	-1.14874	1.53671	0.852229	-0.0756085	0.350657	-0.125114	-1.71618	0.265438	0.925307	1.35508	-0.284795	-0.236134	1.05571	1.30558
Fructose	0.242176	-1.02921	-0.356837	-0.184613	0.0727267	-0.188156	-1.26452	0.213213	0.546523	1.29014	1.86353	0.642777	0.56784	1.2866
Cellobiose	-0.866145	0.28228	-0.252446	-0.0724627	0.352365	-0.165894	-1.67219	-0.420683	0.877062	1.32555	1.05849	0.184128	0.720837	1.23212
Threonine	0.135635	0.551302	-0.153255	-0.146552	0.223834	0.360876	-0.349749	-0.280351	1.06259	0.700186	0.638639	0.0967381	1.1462	1.20761
Threitol	0.307642	0.939471	0.0369804	0.00472657	0.368486	-0.0280854	0.444578	0.177258	0.502249	1.21808	-0.173916	0.508763	0.358534	1.18527
Adenine	-0.306592	1.03546	-0.302723	-0.359042	0.213987	0.287336	-0.824096	-0.236819	0.862272	0.492081	0.820226	0.27989	0.753324	1.13846
4-hydroxybenzoic acid	-0.24591	0.722561	-0.0974296	0.225721	0.102412	0.159648	-0.899522	-0.168113	1.22008	1.19498	0.751042	0.0317287	0.775214	1.12891
Mannitol	0.00907477	0.270224	-0.176943	-0.127596	0.169893	-0.367204	-0.353126	-0.266871	0.343411	1.33828	0.539143	0.0799645	0.506574	1.09868
N-Actyl glucosamine	0.262049	0.256656	-0.115607	-0.0372839	0.170607	-0.0805147	-0.0788779	-0.230397	0.328851	1.13796	0.456533	0.0558171	0.193561	1.09473
2-Keto-L-gulonic acid	-0.948497	-0.857244	-2.5326	0.283232	-0.300779	-0.252207	0.16104	0.131079	1.0079	1.54673	1.42306	2.36289	1.4561	1.01129
Salicylic acid-glucopyranoside	0.219601	-0.099952	-0.450569	0.222951	0.23071	0.0855063	-0.158248	-0.0509895	-0.027214	1.12436	0.828418	0.63029	-0.0808705	0.986913
Glyceric acid	0.0468811	0.628179	-0.289771	-0.0373012	-0.0208673	0.109425	0.626958	-0.684523	0.459081	0.791945	-0.290306	-0.415619	0.685508	0.938671
Xylose	0.0487668	0.0895772	-0.0442268	0.0370314	0.262716	-0.0704701	-0.716434	-0.190104	0.579008	0.926931	0.809428	0.116838	0.190683	0.819429
Glucaric acid	-1.33411	1.72101	-0.42466	0.084797	-0.345113	-0.289773	0.00982163	0.486133	0.800586	1.18612	-0.919269	0.56568	0.460184	0.811553
Inositol	0.0737208	-0.178185	-0.18431	-0.153301	0.107691	0.0383412	-0.538419	-0.056621	-0.0234284	0.617591	0.79645	0.23538	0.122298	0.809233
Shikimic acid	0.679971	1.43695	-0.184048	0.12802	-0.0101353	-0.193358	1.50015	-0.163576	1.27921	1.09041	-0.636135	0.0103364	1.10864	0.769028
Glutamic acid	0.00365155	-0.565071	-0.209204	-0.339638	0.0170479	0.492276	-0.521462	0.0157822	-0.11602	-0.10602	0.734318	0.242035	0.35531	0.725894
Galactinol	0.160182	-0.834285	-0.123898	-0.0523552	0.142246	0.0743238	-1.06822	-0.166919	0.327615	0.585197	1.3523	0.0992255	0.534317	0.711876
Maltose	0.75999	-1.83916	-0.233813	-0.0374682	0.324877	-0.109957	-2.03616	0.587353	0.826353	0.78072	3.02997	1.14604	0.916006	0.708231
Glycerol	0.062683	0.258522	-0.222256	0.00428761	0.19716	0.00517189	-0.566226	-0.21876	0.861093	0.69701	0.851164	0.200655	0.653666	0.697894
Ethanolamine	0.175734	0.141991	-0.13859	-0.0459022	0.163907	0.336605	-0.0647709	-0.218932	0.487153	0.275215	0.379095	0.0835656	0.574926	0.657722
Lysine	0.202392	-0.256704	-0.204732	0.113879	0.198035	-0.444327	-1.04486	-0.123853	1.41972	1.20596	1.45199	0.278914	0.78698	0.647756
Digalactosylglycerol	0.0909562	-0.487976	-0.17309	0.00245196	0.175875	0.288699	-0.333549	-0.287982	0.476297	0.344089	0.597595	0.0609832	0.564936	0.630336
6-hydroxy-3-pyridinecarboxylic acid	0.298859	0.377667	-0.0337471	0.0501539	0.279732	0.462086	0.51225	-0.573132	0.523401	0.183019	-0.179644	-0.259652	0.58314	0.594951
1-Monohexadecanoylglycerol	0.403011	0.71578	0.128155	-0.0929579	0.170632	0.380225	0.712871	-0.522534	-0.284248	0.101356	-0.438014	-0.480057	-0.306631	0.574539
Asparagine	-0.307209	1.95498	-0.812489	-0.608477	0.446999	-0.367978	-0.234012	-1.4331	1.83915	0.327355	0.739292	-0.173614	2.03194	0.567854
Homoserine	-0.326472	-0.645822	-0.181151	0.645476	-0.354169	0.0135743	-0.23871	-0.220642	0.497139	1.18883	0.0933894	-0.39366	0.748128	0.556927
2,4,6-tri-tert.-butylbenzenethiol	-0.122881	-0.0954907	-0.388233	-0.0492282	0.188281	0.38953	0.243796	-0.884512	-0.130321	0.0943597	0.0215571	-0.307997	0.85825	0.533118
Galactonic acid	0.234372	1.04612	0.469514	-0.0470971	0.40374	0.407745	0.544617	-0.4186	0.203078	0.0519547	-0.779759	-0.484374	0.00749001	0.506796
Glucose methoxyamine	-0.414651	-0.0774139	-0.621967	-0.541717	-0.176904	0.0944902	0.721875	-0.273413	-0.179825	-0.160659	-0.514559	0.17165	0.845693	0.475549
2-O-Glycerol-beta-D-galactopyranoside	-0.557825	1.04479	-0.156829	-0.116675	0.0873111	0.0024903	0.00176314	-0.275189	0.176778	0.321123	-0.402759	-0.0310482	0.196856	0.440289
1-O-methyl-beta-D-Galactopyranoside	-0.9759	0.107732	-0.150223	-0.112188	0.0785273	0.0308248	-1.41733	-0.180099	0.224349	0.248342	0.591652	0.0486517	0.171809	0.391355
Serine	0.0286104	0.81573	-0.201693	-0.0271642	0.331823	0.400198	-0.0396897	-0.535528	0.149746	-0.0430914	0.269993	-0.00201213	0.283286	0.384271
Maltotriose	-0.615743	0.0237593	-0.772293	0.428463	0.152799	-0.0396331	-0.782245	-0.626725	0.451162	0.816222	0.938796	0.298367	-0.0644879	0.348125
Sinapinic acid	-0.122859	0.0907343	-1.39291	0.017232	0.496619	0.0126532	0.863572	-1.44299	0.548387	0.334522	0.406477	0.446536	1.98413	0.329943
Galactosylglycerol	0.0756409	0.305014	-0.0759555	0.011039	0.110398	0.0671928	0.205232	-0.0964168	-0.0820622	0.245617	-0.0536356	0.0899366	-0.0642445	0.30177
Glucose	-0.0273861	-0.45675	-0.233183	-0.000870205	0.0374275	-0.143043	-0.457529	-0.116404	0.252539	0.442029	0.663326	0.154207	0.422173	0.299856
n-Octadecanoic acid	-0.0452943	-0.0848606	-0.367136	0.12698	0.141866	0.322328	0.369079	-0.661907	-0.313568	0.0781692	-0.0472374	-0.152905	0.314659	0.273517
Pentonic acid-1,4-lactone	0.327753	-0.105497	0.071451	0.145438	0.0685862	0.200056	-0.325699	-0.224636	0.311036	0.185278	0.582001	-0.227501	0.0651342	0.239896
n-hexadecanoic acid	-0.0283612	-0.236221	-0.34993	0.220042	0.141512	0.342267	0.357842	-0.642387	-0.396629	0.0500693	-0.0362731	-0.150945	0.162027	0.172294
Succinic acid	1.3511	-1.2376	-0.185978	1.01827	0.284366	0.00687725	-0.141161	-0.333838	0.81531	1.14608	1.67824	0.136506	0.0704939	0.134686
Uridine	-2.41364	-0.680773	-0.411007	0.825155	0.402772	-2.80706	-4.60328	-0.342056	0.664119	3.74928	2.60065	0.471723	-0.73121	0.117058
Pyroglutamate	0.405604	-0.131249	-0.256732	0.501188	0.377313	0.231328	-2.30086	-0.0592572	1.8688	0.246898	2.9632	0.574787	1.05485	-0.0229613
Lactic acid	0.136821	-0.54899	-0.0930107	0.150614	0.605899	-0.160929	0.0917875	0.124055	0.492134	0.0825381	0.138044	0.822964	0.591315	-0.229006
1,3-dimethylbenzene	-0.0231726	-0.322658	-0.319611	0.64066	0.101943	0.277441	-0.172016	-0.403863	-0.310296	-0.0175587	0.124422	0.0176917	-0.21974	-0.380778
Maleic acid	1.65144	-2.22661	-0.538545	1.85302	0.394596	-0.282425	-0.977591	-0.247852	1.31216	1.65158	3.16757	0.685288	-0.871296	-0.483863
1,6-Anhydro-beta-D-glucose	-0.288332	-0.110028	0.272542	-0.400807	-0.468957	0.12863	-1.58319	2.11489	-1.61343	-0.0251783	1.02232	1.37339	-1.25693	0.504259
Heptanoic acid	0.323981	1.1772	0.0803591	0.324148	-0.235316	0.0416543	2.07975	-0.481666	-0.946067	-0.410856	-1.83613	-0.797341	-1.01168	-0.693349
2-methyl-Butanedioic acid	1.94827	-3.46206	-0.101337	2.63598	0.286271	0.292348	-0.691183	0.376134	0.791233	0.699134	2.74079	0.763742	-1.46797	-1.6445
Glutaric acid	2.84091	-4.91126	-0.0586355	4.14591	0.444546	0.321911	-1.23444	0.520443	1.22265	0.723222	4.13398	1.02362	-2.48537	-3.10078
