# Supplementary material for: Metabolite Profiling of adh1 Mutant Response to Cold Stress in Arabidopsis
Source: Front Plant Sci. 2017 Jan 11;7:2072. doi: 10.3389/fpls.2016.02072 (PMC5225106; doi:10.3389/fpls.2016.02072)
Supplement: Supplementary File 2 — PCALoading.xlsx. [file DataSheet2.XLSX]

## Sheet: Sheet1
name	Abbreviation	PC1	PC2	PC3
1,3-dimethylbenzene	dib	0.0149657	-0.0363623	-0.0356685
1,6-Anhydro-beta-D-glucose	Agl	0.0666489	-0.111419	0.0443814
1-Monohexadecanoylglycerol	Mhg	0.103036	-0.16754	0.0536083
1-O-methyl-beta-D-Galactopyranoside	Mga	0.0273885	0.0278438	-0.0368095
2,4,6-tri-tert.-butylbenzenethiol	but	0.0828095	-0.041674	-0.12974
2-Keto-L-gulonic acid	Kgu	-0.0372912	0.0621118	-0.0158025
2-methyl-Butanedioic acid	2-Scn	-0.000822097	0.174274	0.0648861
2-O-Glycerol-beta-D-galactopyranoside	Gga	0.121933	-0.157497	0.0287389
4-aminobutyric acid	GABA	0.156926	0.0697199	-0.138998
4-hydroxybenzoic acid	HBA	0.172247	-0.0119478	-0.0520926
4-hydroxybutanoic acid	GHB	0.171021	-0.033548	0.10138
6-hydroxy-3-pyridinecarboxylic acid	Pyc	0.10862	-0.0626068	-0.149656
Adenine	Adn	0.161216	-0.032246	-0.128259
Adenosine	Ado	0.144987	0.0300923	-0.150264
Alanine	Ala	0.129542	0.112013	-0.0387187
Asparagine	Asn	0.0934443	-0.00398475	-0.207592
Aspartic acid	Asp	0.0956192	0.13624	-0.156156
beta-alanine	BALA	0.155381	-0.0270039	-0.139892
Cellobiose	Ceb	0.0867199	0.0792331	0.17285
Citric acid	Cia	0.074168	0.0482731	0.0835744
Digalactosylglycerol	Dig	0.0686156	0.2078	-0.0485442
Ethanolamine	Eth	0.13583	0.0271177	-0.189032
Fructose	Fru	0.0972381	0.198338	0.166159
Fumaric acid	Fum	0.0941987	-0.0114016	0.204615
Galactinol	Gtn	0.105795	0.216172	0.0433784
Galactonic acid	Glt	0.0999662	-0.155687	-0.0638998
Galactosylglycerol	Gag	0.124215	-0.161415	0.0934169
Gentiobiose	Geb	0.041159	0.256719	0.0478747
Glucaric acid	Gcr	0.0727564	-0.0757049	-0.00173867
Gluconic acid	Gcn	0.164893	-0.0614324	0.111719
Glucopyranose	Glp	0.0475051	0.121393	-0.142442
Glucose	Glc	0.06532	0.227718	0.103495
Glucose methoxyamine	Glm	-0.0607202	-0.00610909	-0.0209581
Glutamic acid	Glu	0.0721818	0.101301	-0.147422
Glutaric acid	GA	0.00330305	0.166086	0.0653
Glyceric acid	Gyr	0.142213	-0.0948909	0.0724632
Glycerol	Gcl	0.149465	0.0632974	-0.0278259
Glycine	Gly	0.0919311	0.190948	-0.00227713
Glycolic acid	Gyr	0.142248	-0.026612	0.154417
Guanine	Gua	0.171354	-0.0490786	-0.0905747
Heptanoic acid	HEXA	-0.018208	-0.19345	0.045282
Homoserine	Hse	0.018989	0.0243531	-0.0424612
Inositol	Ins	0.153928	-0.0011258	0.13892
Isoleucine	Ile	0.173217	-0.0422582	-0.0615745
Lactic acid	Lac	-0.0526383	0.0791951	-0.038748
Leucine	Leu	0.171138	-0.0693003	-0.0536096
Lysine	Lys	0.089244	0.218905	0.0633963
Maleic acid	MA	0.0211771	0.184911	0.0970975
Malic acid	Maa	0.111404	0.0488776	0.181331
Maltose	Mal	0.040612	0.243372	0.116845
Maltotriose	Mat	0.0715245	0.0634351	0.0872649
Mannitol	Man	0.11731	-0.0315805	0.209965
Melibiose	Meb	0.142261	0.0968485	0.0695469
N-Actyl glucosamine	NAG	0.155141	-0.071512	0.144844
n-hexadecanoic acid	C16:0	0.0594144	-0.0710705	-0.0322056
n-Octadecanoic acid	C18:0	0.0793186	-0.0851232	-0.057927
Pentonic acid-1,4-lactone	PL	0.0949549	0.103767	0.0965813
Phenylalanine	Phe	0.173332	-0.0428457	-0.0801016
Phosphoric acid	H3PO4	0.139572	-0.0325071	0.0756406
Proline	Pro	0.0950063	0.183645	-0.176701
Pyroglutamate	Pyr	0.090578	0.193506	-0.142158
Ribonic acid	RA	0.154049	-0.0884689	0.105621
Salicylic acid-glucopyranoside	Sag	0.137996	-0.05877	0.119998
Serine	Ser	0.137209	-0.0879429	-0.132808
Shikimic acid	SA	0.105457	-0.0909308	-0.014193
sinapinic acid	Sia	0.0212269	0.0117119	-0.113048
Spermidine	Spd	0.128637	-0.0836512	-0.123389
Succinic acid	Scn	0.0420796	0.144865	0.0786006
Sucrose	Suc	-0.00406228	-0.0111967	0.0430598
Threitol	Trt	0.134162	-0.126209	0.14333
Threonic acid	Thn	0.147502	-0.102263	0.106597
Threonic acid-1,4-lactone	TL	0.115106	0.0413077	-0.193985
Threonine	Thr	0.161952	0.0162326	-0.159513
Tyrosine	Tyr	0.166985	0.0748472	0.0367385
Uridine	Uri	0.00599889	0.0509356	0.247099
Valine	Val	0.168727	-0.0262429	-0.0862732
Xylitol	Xyt	0.0810754	-0.162715	0.139618
Xylose	Xys	0.16417	0.0285238	0.0940663
