# Supplementary material for: Metabolite Profiling of adh1 Mutant Response to Cold Stress in Arabidopsis
Source: Front Plant Sci. 2017 Jan 11;7:2072. doi: 10.3389/fpls.2016.02072 (PMC5225106; doi:10.3389/fpls.2016.02072)
Supplement: Supplementary File 3 — Network.xlsx. [file DataSheet3.XLSX]

## Sheet: network
	number of nodes	number of edges	average degree	density	cluster coefficient	diameter
A ADH	57	336	11.7895	0.105263	0.641379	11
A WT	66	378	11.4545	0.0881119	0.565664	10
A intersect	71	164	4.61972	0.032998	0.660891	8
A union	71	550	15.493	0.110664	0.527736	7
A ADH difference (blue edges)	57	172	6.03509	0.0538847	0.31068	11
A WT difference (red edges)	66	214	6.48485	0.0498834	0.333333	12
A symmetric difference	71	386	10.8732	0.077666	0.271663	7
CK ADH	65	434	13.3538	0.104327	0.578604	9
CK WT	56	368	13.1429	0.119481	0.577869	10
CK intersect	71	126	3.5493	0.0253521	0.509615	6
CK union	71	676	19.0423	0.136016	0.543173	7
CK ADH difference (blue edges)	65	308	9.47692	0.0740385	0.394504	12
CK WT difference (red edges)	56	242	8.64286	0.0785714	0.368687	10
CK symmetric difference	71	550	15.493	0.110664	0.342012	7
S ADH	68	1410	41.4706	0.309482	0.783624	6
S WT	64	2700	84.375	0.669643	0.901014	4
S intersect	72	1120	31.1111	0.219092	0.772501	5
S union	72	2990	83.0556	0.584898	0.880184	5
S ADH difference (blue edges)	68	290	8.52941	0.0636523	0.142355	10
S WT difference (red edges)	64	1580	49.375	0.391865	0.343126	5
S symmetric difference	72	1870	10.8732	0.077666	0.271663	7
A ADH	57	336	11.7895	0.105263	0.641379	11
CK ADH	65	434	13.3538	0.104327	0.578604	9
A CK(ADH) intersect	74	62	1.67568	0.0114772	0.683544	4
A CK(ADH) union	74	708	19.1351	0.131063	0.475992	6
A ADH difference(blue edges)	57	274	9.61404	0.0858396	0.491677	11
CK ADH difference(red edges)	65	372	11.4462	0.0894231	0.453103	8
A CK(ADH) symmetric difference	74	646	17.4595	0.119585	0.357061	6
S ADH	68	1410	41.4706	0.309482	0.783624	6
CK ADH	65	434	13.3538	0.104327	0.578604	9
S CK(ADH) intersect	76	152	4	0.0266667	0.62	8
S CK(ADH) union	76	1692	44.5263	0.296842	0.658524	5
S ADH difference(blue edges)	68	1258	37	0.276119	0.669321	6
CK ADH difference(red edges)	65	282	8.67692	0.0677885	0.258993	8
S CK(ADH) symmetric difference	76	1540	40.5263	0.270175	0.539889	5
A WT	66	378	11.4545	0.0881119	0.565664	10
CK WT	56	368	13.1429	0.119481	0.577869	10
A CK(WT) intersect	74	62	1.67568	0.0114772	0.84	3
A CK(WT) union	74	684	18.4865	0.12662	0.464119	6
A WT difference(blue edges)	66	316	9.57576	0.0736597	0.441176	10
CK WT difference(red edges)	56	306	10.9286	0.0993506	0.484047	10
A CK(WT) symmetric difference	74	622	16.8108	0.115143	0.370912	6
S WT	64	2700	84.375	0.669643	0.901014	4
CK WT	56	368	13.1429	0.119481	0.577869	10
S CK(WT) intersect	72	266	7.38889	0.0520344	0.610497	8
S CK(WT) union	72	2802	77.8333	0.548122	0.881495	4
S WT difference(blue edges)	64	2434	76.0625	0.603671	0.806626	4
CK WT difference(red edges)	56	102	3.64286	0.0331169	0.39196	8
S CK(WT) symmetric difference	72	2536	70.4444	0.496088	0.786498	4

## Sheet: WT_ADH(A)
name	Abbreviation	A ADH difference degree	ratio difference div whole	A WF difference degree	ratio difference div whole	whole degree
but	2,4,6-tri-tert.-butylbenzenethiol	0	0	2	0.25	8
C16:0	n-hexadecanoic acid	0	0	0	0	6
C18:0	n-Octadecanoic acid	0	0	0	0	6
Trt	Threitol	8	0.363636	12	0.545455	22
Ado	Adenosine	8	0.2	26	0.65	40
Glt	Galactonic acid	12	0.666667	4	0.222222	18
SA	Shikimic acid	16	0.470588	8	0.235294	34
Dig	Digalactosylglycerol	4	0.666667	0	0	6
Gtn	Galactinol	4	0.222222	10	0.555556	18
Geb	Gentiobiose	10	0.5	6	0.3	20
GA	Glutaric acid	12	0.6	6	0.3	20
Meb	Melibiose	2	0.142857	10	0.714286	14
GHB	4-hydroxybutanoic acid	8	0.666667	2	0.166667	12
Gag	Galactosylglycerol	4	0.153846	14	0.538462	26
Gyr	Glyceric acid	6	0.230769	14	0.538462	26
NAG	N-Actyl glucosamine	14	0.7	4	0.2	20
RA	Ribonic acid	8	0.307692	10	0.384615	26
Spd	Spermidine	6	0.272727	12	0.545455	22
Asp	Aspartic acid	6	0.428571	4	0.285714	14
Eth	Ethanolamine	6	0.333333	4	0.222222	18
Gua	Guanine	6	0.2	2	0.0666667	30
Leu	Leucine	6	0.2	4	0.133333	30
Ser	Serine	8	0.235294	10	0.294118	34
Thr	Threonine	8	0.266667	4	0.133333	30
Uri	Uridine	10	0.625	4	0.25	16
Adn	Adenine	6	0.25	2	0.0833333	24
Asn	Asparagine	6	0.25	10	0.416667	24
BALA	beta-alanine	18	0.642857	6	0.214286	28
Ile	Isoleucine	0	0	6	0.25	24
Phe	Phenylalanine	0	0	6	0.214286	28
Val	Valine	4	0.181818	4	0.181818	22
Gcn	Gluconic acid	12	0.75	4	0.25	16
Xyt	Xylitol	6	0.75	2	0.25	8
TL	Threonic acid-1,4-lactone	6	0.333333	4	0.222222	18
Pro	Proline	4	0.4	6	0.6	10
Mal	Maltose	8	0.285714	12	0.428571	28
Mat	Maltotriose	10	1	0	0	10
Man	Mannitol	2	1	0	0	2
Glc	Glucose	4	0.5	2	0.25	8
Lys	Lysine	2	0.0909091	12	0.545455	22
MA	Maleic acid	6	0.428571	8	0.571429	14
Maa	Malic acid	4	0.25	4	0.25	16
H3PO4	Phosphoric acid	2	1	0	0	2
Tyr	Tyrosine	0	0	8	0.8	10
PL	Pentonic acid-1,4-lactone	0	0	10	0.833333	12
dib	1,3-dimethylbenzene	2	0.25	0	0	8
Mhg	1-Monohexadecanoylglycerol	4	0.666667	0	0	6
2-Scn	2-methyl-Butanedioic acid	10	0.555556	6	0.333333	18
Gga	2-O-Glycerol-beta-D-galactopyranoside	16	1	0	0	16
GABA	4-aminobutyric acid	8	0.5	2	0.125	16
HBA	4-hydroxybenzoic acid	6	0.3	2	0.1	20
Pyc	6-hydroxy-3-pyridinecarboxylic acid	6	0.333333	12	0.666667	18
Ala	Alanine	0	0	14	0.875	16
Ceb	Cellobiose	10	1	0	0	10
Fru	Fructose	8	0.307692	14	0.538462	26
Fum	Fumaric acid	0	0	8	0.8	10
Glu	Glutamic acid	2	0.25	6	0.75	8
Mga	1-O-methyl-beta-D-Galactopyranoside	0	0	4	1	4
Scn	Succinic acid	0	0	8	1	8
Gyl	Glycolic acid	0	0	4	1	4
Thn	Threonic acid	0	0	16	1	16
Gly	Glycine	0	0	22	1	22
Suc	Sucrose	0	0	6	1	6
Pyr	Pyroglutamate	0	0	2	1	2
HEXA	Heptanoic acid	0	0	6	1	6
Xys	Xylose	0	0	2	1	2
Agl	1,6-Anhydro-beta-D-glucose	0	0	2	1	2
Cia	Citric acid	0	0	8	1	8
Gcr	Glucaric acid	0	0	2	1	2
Glp	Glucopyranose	0	0	2	1	2
Glm	Glucose methoxyamine	0	0	2	1	2

## Sheet: WT_ADH(CK)
name	Abbreviation	CK ADH difference degree	ratio difference div whole	CK WF difference degree	ratio difference div whole	whole degree
Threonic acid-1,4-lactone	TL	6	1	0	0	6
1-Monohexadecanoylglycerol	Mhg	2	1	0	0	2
1-O-methyl-beta-D-Galactopyranoside	Mga	16	0.421053	8	0.210526	38
2-methyl-Butanedioic acid	2-Scn	24	0.631579	10	0.263158	38
Adenine	Adn	16	0.380952	16	0.380952	42
Gluconic acid	Gcn	14	0.7	6	0.3	20
Glucopyranose	Glp	22	0.6875	8	0.25	32
Glutaric acid	GA	28	0.666667	10	0.238095	42
Melibiose	Meb	26	0.866667	2	0.0666667	30
Phosphoric acid	H3PO4	14	1	0	0	14
Serine	Ser	16	0.444444	2	0.0555556	36
Threitol	Trt	12	0.4	14	0.466667	30
2-O-Glycerol-beta-D-galactopyranoside	Gga	8	0.25	12	0.375	32
4-hydroxybutanoic acid	GHB	4	0.222222	12	0.666667	18
beta-alanine	BALA	20	0.714286	4	0.142857	28
Galactosylglycerol	Gag	14	0.318182	12	0.272727	44
Gentiobiose	Geb	14	0.875	2	0.125	16
Inositol	Ins	10	0.277778	14	0.388889	36
Isoleucine	Ile	6	0.166667	10	0.277778	36
N-Actyl glucosamine	NAG	12	0.333333	12	0.333333	36
Proline	Pro	32	1	0	0	32
Valine	Val	4	0.111111	8	0.222222	36
n-hexadecanoic acid	C16:0	2	0.333333	2	0.333333	6
n-Octadecanoic acid	C18:0	4	0.5	2	0.25	8
Succinic acid	Scn	10	0.416667	10	0.416667	24
Digalactosylglycerol	Dig	24	1	0	0	24
Glycolic acid	Gyl	8	1	0	0	8
Aspartic acid	Asp	14	0.5	10	0.357143	28
Glucose methoxyamine	Glm	8	0.333333	16	0.666667	24
Malic acid	Maa	16	0.8	0	0	20
Uridine	Uri	14	1	0	0	14
Xylitol	Xyt	18	1	0	0	18
Cellobiose	Ceb	4	0.133333	14	0.466667	30
Leucine	Leu	16	0.470588	10	0.294118	34
Phenylalanine	Phe	10	0.454545	4	0.181818	22
Glyceric acid	Gyr	12	0.666667	4	0.222222	18
Xylose	Xys	6	0.333333	8	0.444444	18
Glycine	Gly	2	0.142857	10	0.714286	14
Citric acid	Cia	4	0.333333	4	0.333333	12
Glycerol	Gcl	8	0.4	10	0.5	20
Fumaric acid	Fum	4	0.333333	8	0.666667	12
Homoserine	Hse	4	1	0	0	4
Galactinol	Gtn	6	0.428571	0	0	14
Threonine	Thr	2	0.2	2	0.2	10
Pentonic acid-1,4-lactone	PL	2	0.25	6	0.75	8
Ribonic acid	RA	4	0.4	2	0.2	10
Spermidine	Spd	4	0.666667	2	0.333333	6
Sinapinic acid	Sia	8	1	0	0	8
Maltose	Mal	2	1	0	0	2
Mannitol	Man	2	0.0909091	20	0.909091	22
Pyroglutamate	Pyr	4	0.133333	18	0.6	30
Shikimic acid	SA	2	0.125	14	0.875	16
Salicylic acid-glucopyranoside	Sag	4	0.222222	14	0.777778	18
1,3-dimethylbenzene	dib	2	0.0909091	20	0.909091	22
1,6-Anhydro-beta-D-glucose	Agl	18	0.6	8	0.266667	30
2,4,6-tri-tert.-butylbenzenethiol	but	6	1	0	0	6
2-Keto-L-gulonic acid	Kgu	14	1	0	0	14
4-hydroxybenzoic acid	HBA	6	0.272727	16	0.727273	22
6-hydroxy-3-pyridinecarboxylic acid	Pyc	4	0.4	6	0.6	10
Adenosine	Ado	2	1	0	0	2
Alanine	Ala	6	0.6	4	0.4	10
Ethanolamine	Eth	4	0.5	2	0.25	8
Glucose	Glc	2	0.333333	4	0.666667	6
Heptanoic acid	HEXA	2	1	0	0	2
Maltotriose	Mat	2	0.142857	12	0.857143	14
Lactic acid	Lac	0	0	10	1	10
Sucrose	Suc	0	0	8	1	8
4-aminobutyric acid	GABA	0	0	12	1	12
Maleic acid	MA	0	0	14	1	14
Threonic acid	Thn	0	0	14	1	14
Lysine	Lys	0	0	2	1	2

## Sheet: WT_ADH(S)
name	Abbreviation	S ADH difference degree	ratio difference div whole	S WF difference degree	ratio difference div whole	whole degree
2,4,6-tri-tert.-butylbenzenethiol	but	2	0.0208333	66	0.6875	96
n-hexadecanoic acid	C16:0	18	0.264706	40	0.588235	68
n-Octadecanoic acid	C18:0	16	0.170213	48	0.510638	94
2-methyl-Butanedioic acid	2-Scn	8	0.0784314	64	0.627451	102
2-O-Glycerol-beta-D-galactopyranoside	Gga	6	0.0535714	58	0.517857	112
4-hydroxybenzoic acid	HBA	4	0.0363636	44	0.4	110
4-hydroxybutanoic acid	GHB	8	0.0701754	54	0.473684	114
Adenine	Adn	6	0.0555556	52	0.481481	108
beta-alanine	BALA	10	0.0909091	50	0.454545	110
Cellobiose	Ceb	6	0.0535714	56	0.5	112
Fumaric acid	Fum	22	0.578947	12	0.315789	38
Galactinol	Gtn	6	0.0526316	56	0.491228	114
Galactosylglycerol	Gag	6	0.0566038	54	0.509434	106
Gluconic acid	Gcn	6	0.0526316	58	0.508772	114
Glutaric acid	GA	14	0.137255	56	0.54902	102
Glycine	Gly	14	0.134615	46	0.442308	104
Glycolic acid	Gyl	2	0.0196078	58	0.568627	102
Guanine	Gua	4	0.0357143	56	0.5	112
Inositol	Ins	8	0.0701754	56	0.491228	114
Isoleucine	Ile	4	0.0363636	52	0.472727	110
Leucine	Leu	4	0.0363636	54	0.490909	110
Malic acid	Maa	20	0.212766	50	0.531915	94
N-Actyl glucosamine	NAG	6	0.0535714	58	0.517857	112
Phenylalanine	Phe	2	0.0181818	52	0.472727	110
Phosphoric acid	H3PO4	8	0.0869565	38	0.413043	92
Proline	Pro	8	0.0740741	50	0.462963	108
Ribonic acid	RA	20	0.185185	50	0.462963	108
Salicylic acid-glucopyranoside	Sag	4	0.0444444	56	0.622222	90
Shikimic acid	SA	42	0.913043	2	0.0434783	46
Spermidine	Spd	6	0.0555556	58	0.537037	108
Succinic acid	Scn	8	0.0701754	62	0.54386	114
Threitol	Trt	10	0.1	50	0.5	100
Tyrosine	Tyr	6	0.0535714	48	0.428571	112
Valine	Val	4	0.037037	54	0.5	108
Xylose	Xys	6	0.0566038	54	0.509434	106
Fructose	Fru	4	0.0384615	62	0.596154	104
Glyceric acid	Gyr	4	0.037037	62	0.574074	108
Glycerol	Gcl	4	0.0363636	60	0.545455	110
Maleic acid	MA	40	1	0	0	40
Mannitol	Man	4	0.0363636	78	0.709091	110
Pentonic acid-1,4-lactone	PL	26	0.65	10	0.25	40
Threonic acid	Thn	4	0.0384615	62	0.596154	104
Xylitol	Xyt	10	0.104167	48	0.5	96
Heptanoic acid	HEXA	4	0.333333	2	0.166667	12
Pyroglutamate	Pyr	12	0.122449	44	0.44898	98
Lactic acid	Lac	2	1	0	0	2
6-hydroxy-3-pyridinecarboxylic acid	Pyc	6	0.0526316	72	0.631579	114
Adenosine	Ado	4	0.0363636	70	0.636364	110
Alanine	Ala	10	0.138889	28	0.388889	72
Asparagine	Asn	44	1	0	0	44
Ethanolamine	Eth	4	0.0392157	60	0.588235	102
Galactonic acid	Glt	8	0.0754717	78	0.735849	106
Melibiose	Meb	2	0.0227273	52	0.590909	88
Serine	Ser	4	0.0350877	66	0.578947	114
Threonic acid-1,4-lactone	TL	6	0.0555556	58	0.537037	108
Threonine	Thr	2	0.0188679	58	0.54717	106
Aspartic acid	Asp	2	0.0212766	84	0.893617	94
Glutamic acid	Glu	10	0.833333	2	0.166667	12
Uridine	Uri	2	0.0181818	104	0.945455	110
Glucaric acid	Gcr	2	1	0	0	2
Glucose	Glc	6	1	0	0	6
Maltose	Mal	2	1	0	0	2
1,3-dimethylbenzene	dib	0	0	8	0.571429	14
1-Monohexadecanoylglycerol	Mhg	4	0.0384615	40	0.384615	104
1-O-methyl-beta-D-Galactopyranoside	Mga	6	0.0576923	56	0.538462	104
2-Keto-L-gulonic acid	Kgu	6	1	0	0	6
4-aminobutyric acid	GABA	10	0.0980392	50	0.490196	102
Citric acid	Cia	2	1	0	0	2
Maltotriose	Mat	0	0	26	1	26
Gentiobiose	Geb	0	0	42	1	42
Digalactosylglycerol	Dig	0	0	4	1	4
1,6-Anhydro-beta-D-glucose	Agl	0	0	2	1	2

## Sheet: A_CK(ADH)
name	Abbreviation	ADH A difference degree	ratio difference div whole	ADH CK difference degree	ratio difference div whole	whole degree
2,4,6-tri-tert.-butylbenzenethiol	but	2	0.25	2	0.25	8
n-hexadecanoic acid	C16:0	2	0.333333	0	0	6
n-Octadecanoic acid	C18:0	2	0.25	2	0.25	8
Threitol	Trt	10	0.384615	16	0.615385	26
Adenosine	Ado	14	0.875	2	0.125	16
Galactonic acid	Glt	14	1	0	0	14
Shikimic acid	SA	26	0.928571	2	0.0714286	28
Digalactosylglycerol	Dig	4	0.142857	22	0.785714	28
Galactinol	Gtn	8	0.363636	14	0.636364	22
Gentiobiose	Geb	12	0.461538	12	0.461538	26
Glutaric acid	GA	10	0.238095	28	0.666667	42
Melibiose	Meb	0	0	24	0.857143	28
4-hydroxybutanoic acid	GHB	10	0.625	6	0.375	16
Galactosylglycerol	Gag	8	0.2	28	0.7	40
Glyceric acid	Gyr	12	0.461538	14	0.538462	26
N-Actyl glucosamine	NAG	14	0.368421	22	0.578947	38
Ribonic acid	RA	16	0.666667	8	0.333333	24
Spermidine	Spd	10	0.714286	4	0.285714	14
Aspartic acid	Asp	8	0.307692	16	0.615385	26
Ethanolamine	Eth	12	0.666667	4	0.222222	18
Guanine	Gua	28	1	0	0	28
Leucine	Leu	14	0.368421	12	0.315789	38
Serine	Ser	14	0.291667	24	0.5	48
Threonine	Thr	24	0.75	6	0.1875	32
Uridine	Uri	10	0.416667	12	0.5	24
Adenine	Adn	16	0.380952	20	0.47619	42
Asparagine	Asn	14	1	0	0	14
beta-alanine	BALA	12	0.333333	14	0.388889	36
Isoleucine	Ile	8	0.235294	16	0.470588	34
Phenylalanine	Phe	14	0.4375	10	0.3125	32
Valine	Val	6	0.176471	16	0.470588	34
Gluconic acid	Gcn	12	0.461538	14	0.538462	26
Xylitol	Xyt	4	0.181818	16	0.727273	22
Threonic acid-1,4-lactone	TL	14	0.7	6	0.3	20
Proline	Pro	4	0.111111	32	0.888889	36
Maltose	Mal	16	0.888889	2	0.111111	18
Maltotriose	Mat	10	0.833333	2	0.166667	12
Mannitol	Man	2	0.5	2	0.5	4
Glucose	Glc	6	0.75	2	0.25	8
Lysine	Lys	10	1	0	0	10
Maleic acid	MA	6	1	0	0	6
Malic acid	Maa	10	0.333333	18	0.6	30
Phosphoric acid	H3PO4	2	0.125	14	0.875	16
Tyrosine	Tyr	2	1	0	0	2
Pentonic acid-1,4-lactone	PL	2	0.5	2	0.5	4
1,3-dimethylbenzene	dib	8	0.8	2	0.2	10
1-Monohexadecanoylglycerol	Mhg	6	0.75	2	0.25	8
2-methyl-Butanedioic acid	2-Scn	6	0.176471	22	0.647059	34
2-O-Glycerol-beta-D-galactopyranoside	Gga	14	0.411765	18	0.529412	34
4-aminobutyric acid	GABA	14	1	0	0	14
4-hydroxybenzoic acid	HBA	14	0.7	2	0.1	20
6-hydroxy-3-pyridinecarboxylic acid	Pyc	6	0.6	4	0.4	10
Alanine	Ala	2	0.25	6	0.75	8
Cellobiose	Ceb	10	0.384615	16	0.615385	26
Fructose	Fru	12	1	0	0	12
Fumaric acid	Fum	0	0	2	0.5	4
Glutamic acid	Glu	2	1	0	0	2
1-O-methyl-beta-D-Galactopyranoside	Mga	0	0	30	1	30
Glucopyranose	Glp	0	0	24	1	24
Inositol	Ins	0	0	22	1	22
Succinic acid	Scn	0	0	14	1	14
Glycolic acid	Gyl	0	0	8	1	8
Glucose methoxyamine	Glm	0	0	8	1	8
Xylose	Xys	0	0	10	1	10
Glycine	Gly	0	0	4	1	4
Citric acid	Cia	0	0	8	1	8
Glycerol	Gcl	0	0	10	1	10
Homoserine	Hse	0	0	4	1	4
Sinapinic acid	Sia	0	0	8	1	8
Pyroglutamate	Pyr	0	0	12	1	12
Salicylic acid-glucopyranoside	Sag	0	0	4	1	4
1,6-Anhydro-beta-D-glucose	Agl	0	0	22	1	22
2-Keto-L-gulonic acid	Kgu	0	0	14	1	14
Heptanoic acid	HEXA	0	0	2	1	2

## Sheet: S_CK(ADH)
name	Abbreviation	ADH S difference degree	ratio difference div whole	ADH CK difference degree	ratio difference div whole	whole degree
2,4,6-tri-tert.-butylbenzenethiol	but	26	0.8125	2	0.0625	32
n-hexadecanoic acid	C16:0	24	0.857143	0	0	28
n-Octadecanoic acid	C18:0	42	0.875	2	0.0416667	48
2-methyl-Butanedioic acid	2-Scn	30	0.517241	20	0.344828	58
2-O-Glycerol-beta-D-galactopyranoside	Gga	48	0.705882	14	0.205882	68
4-hydroxybenzoic acid	HBA	60	0.909091	0	0	66
4-hydroxybutanoic acid	GHB	56	0.903226	2	0.0322581	62
Adenine	Adn	46	0.638889	16	0.222222	72
beta-alanine	BALA	46	0.657143	10	0.142857	70
Cellobiose	Ceb	48	0.75	8	0.125	64
Fumaric acid	Fum	24	0.857143	2	0.0714286	28
Galactinol	Gtn	50	0.78125	6	0.09375	64
Galactosylglycerol	Gag	38	0.542857	18	0.257143	70
Gluconic acid	Gcn	50	0.78125	8	0.125	64
Glutaric acid	GA	34	0.515152	20	0.30303	66
Glycine	Gly	56	0.933333	2	0.0333333	60
Glycolic acid	Gyl	42	0.84	6	0.12	50
Guanine	Gua	56	1	0	0	56
Inositol	Ins	52	0.702703	16	0.216216	74
Isoleucine	Ile	44	0.628571	12	0.171429	70
Leucine	Leu	40	0.625	8	0.125	64
Malic acid	Maa	42	0.677419	18	0.290323	62
N-Actyl glucosamine	NAG	46	0.657143	16	0.228571	70
Phenylalanine	Phe	46	0.71875	6	0.09375	64
Phosphoric acid	H3PO4	50	0.78125	10	0.15625	64
Proline	Pro	42	0.567568	16	0.216216	74
Ribonic acid	RA	54	0.870968	4	0.0645161	62
Salicylic acid-glucopyranoside	Sag	32	0.888889	2	0.0555556	36
Shikimic acid	SA	44	0.956522	2	0.0434783	46
Spermidine	Spd	50	0.925926	4	0.0740741	54
Succinic acid	Scn	50	0.78125	12	0.1875	64
Threitol	Trt	44	0.733333	10	0.166667	60
Tyrosine	Tyr	64	1	0	0	64
Valine	Val	38	0.575758	12	0.181818	66
Xylose	Xys	46	0.821429	4	0.0714286	56
Fructose	Fru	42	1	0	0	42
Glyceric acid	Gyr	42	0.75	10	0.178571	56
Glycerol	Gcl	46	0.821429	6	0.107143	56
Maleic acid	MA	40	1	0	0	40
Mannitol	Man	32	0.941176	2	0.0588235	34
Pentonic acid-1,4-lactone	PL	28	0.933333	0	0	30
Threonic acid	Thn	42	1	0	0	42
Xylitol	Xyt	42	0.7	12	0.2	60
Heptanoic acid	HEXA	10	0.833333	2	0.166667	12
Pyroglutamate	Pyr	44	0.785714	2	0.0357143	56
Lactic acid	Lac	2	1	0	0	2
6-hydroxy-3-pyridinecarboxylic acid	Pyc	42	0.913043	4	0.0869565	46
Adenosine	Ado	40	0.952381	2	0.047619	42
Alanine	Ala	42	0.875	4	0.0833333	48
Asparagine	Asn	44	1	0	0	44
Ethanolamine	Eth	40	0.869565	4	0.0869565	46
Galactonic acid	Glt	28	1	0	0	28
Melibiose	Meb	28	0.5	20	0.357143	56
Serine	Ser	32	0.484848	18	0.272727	66
Threonic acid-1,4-lactone	TL	50	0.892857	6	0.107143	56
Threonine	Thr	46	0.851852	6	0.111111	54
Aspartic acid	Asp	8	0.307692	16	0.615385	26
Glutamic acid	Glu	10	1	0	0	10
Uridine	Uri	4	0.222222	12	0.666667	18
Glucaric acid	Gcr	2	1	0	0	2
Glucose	Glc	6	0.75	2	0.25	8
Maltose	Mal	2	0.5	2	0.5	4
1,3-dimethylbenzene	dib	6	0.75	2	0.25	8
1-Monohexadecanoylglycerol	Mhg	64	0.969697	2	0.030303	66
1-O-methyl-beta-D-Galactopyranoside	Mga	36	0.545455	18	0.272727	66
2-Keto-L-gulonic acid	Kgu	2	0.125	10	0.625	16
4-aminobutyric acid	GABA	52	1	0	0	52
Citric acid	Cia	2	0.2	8	0.8	10
Glucopyranose	Glp	0	0	24	1	24
Gentiobiose	Geb	0	0	14	1	14
Digalactosylglycerol	Dig	0	0	24	1	24
Glucose methoxyamine	Glm	0	0	8	1	8
Homoserine	Hse	0	0	4	1	4
Sinapinic acid	Sia	0	0	8	1	8
1,6-Anhydro-beta-D-glucose	Agl	0	0	22	1	22
Maltotriose	Mat	0	0	2	1	2

## Sheet: CK_A(WT)
name	Abbreviation	WF A difference degree	ratio difference div whole	WF CK difference degree	ratio difference div whole	whole degree
2,4,6-tri-tert.-butylbenzenethiol	but	8	1	0	0	8
n-hexadecanoic acid	C16:0	4	0.5	2	0.25	8
n-Octadecanoic acid	C18:0	4	0.5	2	0.25	8
1-O-methyl-beta-D-Galactopyranoside	Mga	4	0.153846	22	0.846154	26
Galactonic acid	Glt	6	1	0	0	6
N-Actyl glucosamine	NAG	6	0.2	24	0.8	30
beta-alanine	BALA	8	0.5	6	0.375	16
Fumaric acid	Fum	2	0.2	0	0	10
Glutaric acid	GA	0	0	6	0.428571	14
Maleic acid	MA	0	0	6	0.428571	14
Succinic acid	Scn	0	0	6	0.428571	14
Ethanolamine	Eth	10	0.714286	2	0.142857	14
Proline	Pro	6	1	0	0	6
Serine	Ser	22	0.52381	16	0.380952	42
Threonine	Thr	20	0.714286	6	0.214286	28
Adenine	Adn	8	0.235294	16	0.470588	34
Guanine	Gua	24	1	0	0	24
Isoleucine	Ile	12	0.285714	18	0.428571	42
Leucine	Leu	16	0.470588	10	0.294118	34
Phenylalanine	Phe	20	0.625	4	0.125	32
Threitol	Trt	14	0.4375	18	0.5625	32
Valine	Val	10	0.238095	24	0.571429	42
Glycolic acid	Gyl	4	1	0	0	4
Adenosine	Ado	32	1	0	0	32
Galactosylglycerol	Gag	20	0.4	28	0.56	50
Glyceric acid	Gyr	18	0.75	4	0.166667	24
Ribonic acid	RA	16	0.727273	4	0.181818	22
Shikimic acid	SA	16	0.533333	12	0.4	30
Spermidine	Spd	16	0.888889	2	0.111111	18
Asparagine	Asn	18	1	0	0	18
Gluconic acid	Gcn	2	0.25	4	0.5	8
Threonic acid	Thn	12	0.461538	10	0.384615	26
Aspartic acid	Asp	6	0.3	12	0.6	20
Fructose	Fru	18	1	0	0	18
Glutamic acid	Glu	6	1	0	0	6
Glycine	Gly	22	0.647059	12	0.352941	34
Lysine	Lys	20	0.909091	2	0.0909091	22
Maltose	Mal	20	1	0	0	20
Pentonic acid-1,4-lactone	PL	12	0.666667	6	0.333333	18
Tyrosine	Tyr	10	1	0	0	10
Threonic acid-1,4-lactone	TL	12	1	0	0	12
Malic acid	Maa	10	0.714286	2	0.142857	14
Galactinol	Gtn	14	0.636364	8	0.363636	22
Sucrose	Suc	6	0.428571	8	0.571429	14
Uridine	Uri	6	1	0	0	6
Gentiobiose	Geb	10	0.833333	2	0.166667	12
Melibiose	Meb	12	0.75	4	0.25	16
Pyroglutamate	Pyr	2	0.0714286	26	0.928571	28
Heptanoic acid	HEXA	6	1	0	0	6
Xylose	Xys	2	0.142857	12	0.857143	14
Xylitol	Xyt	2	1	0	0	2
1,3-dimethylbenzene	dib	6	0.230769	20	0.769231	26
1,6-Anhydro-beta-D-glucose	Agl	2	0.142857	12	0.857143	14
1-Monohexadecanoylglycerol	Mhg	2	1	0	0	2
2-methyl-Butanedioic acid	2-Scn	0	0	6	0.428571	14
4-aminobutyric acid	GABA	8	0.4	12	0.6	20
4-hydroxybenzoic acid	HBA	14	0.466667	16	0.533333	30
4-hydroxybutanoic acid	GHB	4	0.222222	14	0.777778	18
6-hydroxy-3-pyridinecarboxylic acid	Pyc	10	0.625	4	0.25	16
Alanine	Ala	14	0.777778	2	0.111111	18
Citric acid	Cia	6	0.428571	6	0.428571	14
Digalactosylglycerol	Dig	2	1	0	0	2
Glucaric acid	Gcr	2	1	0	0	2
Glucopyranose	Glp	2	0.166667	10	0.833333	12
Glucose	Glc	4	0.5	4	0.5	8
Glucose methoxyamine	Glm	2	0.111111	16	0.888889	18
Inositol	Ins	0	0	26	1	26
Lactic acid	Lac	0	0	10	1	10
2-O-Glycerol-beta-D-galactopyranoside	Gga	0	0	24	1	24
Cellobiose	Ceb	0	0	26	1	26
Maltotriose	Mat	0	0	12	1	12
Salicylic acid-glucopyranoside	Sag	0	0	14	1	14
Glycerol	Gcl	0	0	12	1	12
Mannitol	Man	0	0	20	1	20

## Sheet: CK_S(CK)
name	Abbreviation	WF S difference degree	ratio difference div whole	WF CK difference degree	ratio difference div whole	whole degree
2,4,6-tri-tert.-butylbenzenethiol	but	94	1	0	0	94
Fumaric acid	Fum	14	0.636364	6	0.272727	22
Galactonic acid	Glt	98	1	0	0	98
Malic acid	Maa	72	0.947368	2	0.0263158	76
Maltotriose	Mat	24	0.666667	10	0.277778	36
n-hexadecanoic acid	C16:0	46	0.92	0	0	50
n-Octadecanoic acid	C18:0	74	0.948718	0	0	78
Ribonic acid	RA	82	0.931818	0	0	88
1-O-methyl-beta-D-Galactopyranoside	Mga	76	0.77551	0	0	98
2-methyl-Butanedioic acid	2-Scn	86	0.86	6	0.06	100
2-O-Glycerol-beta-D-galactopyranoside	Gga	82	0.773585	0	0	106
4-aminobutyric acid	GABA	80	0.869565	0	0	92
4-hydroxybenzoic acid	HBA	94	0.854545	4	0.0363636	110
4-hydroxybutanoic acid	GHB	94	0.87037	2	0.0185185	108
6-hydroxy-3-pyridinecarboxylic acid	Pyc	106	0.946429	4	0.0357143	112
Adenine	Adn	76	0.745098	0	0	102
Adenosine	Ado	106	1	0	0	106
beta-alanine	BALA	96	0.923077	4	0.0384615	104
Cellobiose	Ceb	80	0.754717	0	0	106
Ethanolamine	Eth	94	0.959184	0	0	98
Fructose	Fru	100	1	0	0	100
Galactinol	Gtn	100	0.925926	0	0	108
Galactosylglycerol	Gag	72	0.705882	2	0.0196078	102
Gentiobiose	Geb	42	0.954545	2	0.0454545	44
Gluconic acid	Gcn	102	0.944444	0	0	108
Glutaric acid	GA	76	0.844444	2	0.0222222	90
Glyceric acid	Gyr	98	0.942308	0	0	104
Glycerol	Gcl	94	0.886792	0	0	106
Glycolic acid	Gyl	100	1	0	0	100
Guanine	Gua	108	1	0	0	108
Inositol	Ins	86	0.767857	6	0.0535714	112
Isoleucine	Ile	76	0.716981	0	0	106
Leucine	Leu	88	0.830189	0	0	106
Mannitol	Man	86	0.811321	0	0	106
N-Actyl glucosamine	NAG	82	0.773585	0	0	106
Phenylalanine	Phe	96	0.888889	0	0	108
Phosphoric acid	H3PO4	84	1	0	0	84
Proline	Pro	100	1	0	0	100
Salicylic acid-glucopyranoside	Sag	76	0.844444	4	0.0444444	90
Serine	Ser	94	0.824561	4	0.0350877	114
Spermidine	Spd	100	0.980392	0	0	102
Succinic acid	Scn	98	0.875	6	0.0535714	112
Threitol	Trt	72	0.8	0	0	90
Threonic acid	Thn	86	0.86	0	0	100
Threonic acid-1,4-lactone	TL	102	1	0	0	102
Threonine	Thr	96	0.923077	0	0	104
Tyrosine	Tyr	106	1	0	0	106
Uridine	Uri	108	1	0	0	108
Valine	Val	72	0.692308	0	0	104
Xylose	Xys	88	0.88	0	0	100
Alanine	Ala	58	0.935484	0	0	62
Aspartic acid	Asp	88	0.862745	10	0.0980392	102
Glycine	Gly	82	0.87234	4	0.0425532	94
Melibiose	Meb	82	0.953488	0	0	86
Pyroglutamate	Pyr	64	0.711111	4	0.0444444	90
Xylitol	Xyt	86	1	0	0	86
Heptanoic acid	HEXA	8	1	0	0	8
Pentonic acid-1,4-lactone	PL	14	0.7	6	0.3	20
Digalactosylglycerol	Dig	4	1	0	0	4
Shikimic acid	SA	2	0.125	12	0.75	16
1,3-dimethylbenzene	dib	14	0.411765	20	0.588235	34
1,6-Anhydro-beta-D-glucose	Agl	2	0.142857	12	0.857143	14
1-Monohexadecanoylglycerol	Mhg	100	1	0	0	100
Glutamic acid	Glu	2	1	0	0	2
Citric acid	Cia	0	0	8	1	8
Glucopyranose	Glp	0	0	10	1	10
Glucose methoxyamine	Glm	0	0	16	1	16
Lactic acid	Lac	0	0	10	1	10
Sucrose	Suc	0	0	8	1	8
Maleic acid	MA	0	0	14	1	14
Glucose	Glc	0	0	4	1	4
Lysine	Lys	0	0	2	1	2
